# Supplementary material for: Ancient genomes reveal basal Asian ancestries and dynamic population interactions over time on the southern Tibetan Plateau
Source: iScience. 2025 Oct 3;28(11):113676. doi: 10.1016/j.isci.2025.113676 (PMC12589885; doi:10.1016/j.isci.2025.113676)
Supplement: Table S1. Samples information summary, including library, snp coverage, contamination, mtDNA haplogroup, Y-chr haplogroup and dating, related to Figures 1 and 3 [file mmc2.xlsx]

## Sheet: Sheet1
Table S1. Samples information summary with library, snp coverage, contamination, mtHaplogroup, Y-chr haplogroup and dating, related to Figure 1 and Figure 3
indID	archaeologicalID	Material	Library Type	Sex	1240k_snp	1240k_cov	mia coverage	contam(%)	Confidence	C2T_mc	MT_haplo	Y_haplo	Group	Retained for population genetics analyses	Uncalibrated C14 (BP)	Dating Lab ID	cal BP (IntCal 20, 95% CI)
MabucoNM2_1	20KMINM2:1 个体（1）	Metatarsus	DS half UDG	F	560562	0.911101	288.082	1.1	0.8-1.4	0.0528958	M9a1b1		kinship_ignore_NM2_3_SecondDegree_LowCoverage	No	4440±35	BA200543	5282-4877
MabucoNM2_2	20KMINM2:2 个体（2）	Petrous	DS half UDG	F	915334	5.28821	315.361	1.1	0.8-1.4	0.0809626	M9a1b1		Mbc4.4k_G1	Yes	4455±40	BA200544	5290-4884
MabucoNM2_3	20KMINM2:3 个体（3）	Petrous	DS half UDG	F	742862	2.8634	136.502	0.8	0.5-1.3	0.083893	D4b2b		Mbc4.4k_G1	Yes	4385±35	BA200545	5211-4855
MabucoNM1	20KMINM1	Phalanx	DS half UDG	M	795330	1.96205	252.502	0.9	0.6-1.2	0.0334383	M9a1b1	C2e2	Mbc4.4k_G2	Yes	4295±30	BA200548	4960-4827
MabucoSM1	20KMISM1(南）	Femur	DS half UDG	M	861890	3.2467	300.896	0.1	0.0-0.3	0.0386675	G3b2	O3a2c	Mbc4.4k_G1	Yes	4215±30	BA200547	4852-4625
MabucoNM3	20KMINM3	Petrous	DS half UDG	F	785135	3.2522	225.458	1.2	0.9-1.5	0.139846	C4a2b2		Mbc4.4k_G1	Yes	4400±35	BA200546	5264-4860
MabucoTN06E03	20KMITN06E03③b:10	Tooth	DS half UDG	F	723639	1.67495	335.889	0	0.0-0.1	0.0517886	D4j1a1		Mbc4.4k_G2	Yes	4395±25	BA210210	5042-4869
MabucoTG2	20KMTG2②b:36	Tooth	DS half UDG	M	890140	2.97182	279.346	0	0.0-0.1	0.0456432	A17	O3a2c	Mbc4.4k_G1	Yes	4400±30	BA210211	5214-4862
MabucoNM4	21KMINM4:8	Petrous	SS no UDG	M	901811	5.06286	351.962	0.1	0.0-0.5	0.310901	D4b2b	O3a2c	Mbc4.4k_G2	Yes	4100±30	Beta-604157	4813-4449
MabucoSM2(N)	21KMISM2：6（北室）	bones	SS no UDG	F	848263	3.35392	299.641	1.2	0.7-2.0	0.257261	A+152+16362		kinship_ignore_SM19_34_SecondDegree_NoDating	No	NA	NA	NA
MabucoSM2(S)	21KMISM2：14（南室）	Petrous	SS no UDG	M	404935	0.532892	212.225	1.6	0.9-2.3	0.170764	F1d	O3a	Mbc4k_G2	Yes	3540±30	Beta-604161	3908-3700
MabucoNM11	2022KMINM11	Petrous	SS	M	305415	0.306384	121.861	0.3	0.1-0.7	0.0566166	D4j1b	C2e2	Mbc3.5k_outlier	Yes	3230±25, 3505±25	BA222201, BA241555	3483-3387, 3847-3693
MabucoNM12	2022KMINM12	Petrous	SS	F	479966	0.632981	80.241	1.1	0.6-2.0	0.103347	G3b2		Mbc4k_G2	Yes	3975±25	BA222202	4524-4360
MabucoNM14(S)	2022KMINM14南侧	Petrous	SS	M	730567	1.78617	215.687	0.2	0.1-0.4	0.0738312	G2a1	O3a2c	Mbc4.4k_G1	Yes	4200±30	BA222206	4844-4620
MabucoNM14(M)	2022KMINM14中间	Petrous	SS	F	512084	0.887455	108.966	0.3	0.1-0.7	0.0376051	M9a1b1		Mbc4.4k_G0	Yes	4280±25	BA222205	4870-4827
MabucoNM14(N)	2022KMINM14北侧	Petrous	SS	M	231354	0.223308	108.519	0.6	0.3-1.2	0.117524	G3b2	C2e2	kinship_ignore_NM12_FirstDegree_LowCoverage	No	3980±30	BA222204	4525-4305
MabucoNM23	2023KMINM23	Petrous	SS	F	733129	2.33205	127.582	0.6	0.3-0.9	0.0975413	U2b1		Mbc4.4k_G2	Yes	3880±30	BA232381	4414-4160
MabucoSM8	2022KMISM8	Petrous	SS	F	632258	0.83303	132.108	0.1	0.0-0.4	0.0356048	M62a		Mbc4.4k_G2	Yes	4355±25	BA222215	5023-4853
MabucoSM12	2022KMISM12	Petrous	SS	M	670985	2.106	141.278	0.2	0.0-0.5	0.034706	M9a1b1c	O3a2c	Mbc3.5k_G0	Yes	3050±20	BA222217	3347-3177
MabucoSM19_33	2023KMⅠSM19:33（东侧）	Petrous	SS	M	552758	0.710274	112.534	0.8	0.4-1.5	0.0449526	F1g	O3a	Mbc4k_G2	Yes	NA	NA	NA
MabucoSM19_34	2023KMⅠSM19:34（西侧）	Petrous	SS	F	663648	0.903827	127.135	1.4	0.9-2.2	0.0885142	A+152+16362		Mbc4k_G2	Yes	4025±25	BA232387	4570-4418
MabucoSM21_14	23KMISM21: 14	Petrous	SS	F	499725	0.566858	140.764	1	0.7-1.4	0.0390673	D5a3a		Mbc4.4k_G2	Yes	4340±25	BA232388	4967-4848
MabucoSM23_1	2023KMISM23②头:1	Petrous	SS	M	414369	0.429936	166.312	1.1	0.7-1.6	0.0688638	M9a1b1	O3a2	Mbc4k_G2	Yes	4120±25	BA232396	4815-4527
MabucoSM24(S)	2023KMISM24南侧个体	Petrous	SS	M	626297	0.773071	173.586	1.4	1.0-2.0	0.0623197	A11a	O3a2	Mbc4k_G2	Yes	3485±20	BA232389	3831-3694
MabucoSM26_2	2023KMISM26头:2	Petrous	SS	M	626040	1.02181	113.098	1	0.5-1.7	0.109183	F1g	D	Mbc4k_G2	Yes	3875±20	BA232397	4410-4189
Rows with gray background indicate the published Mabu Co data from Yang et al., 2024
X. Yang, Y. Gao, S. Wangdue, et al. Lake-centred sedentary lifestyle of early Tibetan Plateau Indigenous populations at high elevation 4,400 years ago. Nat Ecol Evol 2024 Vol. 8 Issue 12 Pages 2297-2308
