# Supplementary material for: Ancient genomes reveal basal Asian ancestries and dynamic population interactions over time on the southern Tibetan Plateau
Source: iScience. 2025 Oct 3;28(11):113676. doi: 10.1016/j.isci.2025.113676 (PMC12589885; doi:10.1016/j.isci.2025.113676)
Supplement: Table S2. Raw data for individual pairwise f4 heatmap plotting with significant differences (|Z| > 3) assessing genetic affinities among the Mabu Co individuals, related to Figure 4 [file mmc3.xlsx]

## Sheet: Table S2
Table S2. Raw data for individual pairwise f4 heatmap plotting with significant differences (|Z| > 3) assessing genetic affinities among the Mabu Co individuals, related to Figure 4
Reference populations	f4 statistics(Mabuco_ind1, Mabuc_ind2; X, Out)
	Mabuco_ind1	Mabuco_ind2	X(Reference populations)	Out	D-stat	Z	BABA	ABBA	SNPs
Lubrak	MabucoSM26_2	MabucoSM19_34	Anatolia_N	Mbuti	0.0126	3.202	18134	17681	383838
Shannan3k	MabucoSM26_2	MabucoSM1	Shimao_LN	Mbuti	-0.0153	-3.088	26812	27646	544977
Zongri5.1k	MabucoSM26_2	MabucoNM2_2	Lajia4k	Mbuti	-0.0205	-4.452	27433	28578	562779
Tianyuan	MabucoSM26_2	MabucoNM2_2	Liangdao2	Mbuti	-0.0212	-3.627	25303	26397	524858
AR33K	MabucoSM26_2	MabucoNM14(S)	Lajia4k	Mbuti	-0.0156	-3.279	23621	24371	484311
Longlin	MabucoSM26_2	MabucoNM14(S)	Liangdao2	Mbuti	-0.0252	-3.929	21875	23006	459107
Japan_Jomon	MabucoSM26_2	MabucoNM2_3	Lajia4k	Mbuti	-0.0176	-3.644	23944	24800	492693
Malta1	MabucoSM26_2	MabucoNM2_3	Liangdao2	Mbuti	-0.0202	-3.413	22507	23436	469067
Yana	MabucoSM26_2	MabucoNM3	Xiaojingshan	Mbuti	-0.023	-4.185	18122	18975	380233
UstIshim	MabucoSM26_2	MabucoNM3	Mongolia_N_East	Mbuti	-0.0162	-3.054	24290	25089	505799
Kostenki14	MabucoSM26_2	MabucoNM3	Mongolia_N_North	Mbuti	-0.0142	-3.096	24857	25571	517498
Oase1	MabucoSM26_2	MabucoNM3	Liangdao2	Mbuti	-0.0225	-3.611	23027	24088	487449
Denisovan	MabucoSM26_2	MabucoNM3	Taiwan_Hanben	Mbuti	-0.0132	-3.057	24986	25653	520013
Bianbian	MabucoSM26_2	MabucoTG2	Shimao_LN	Mbuti	-0.018	-3.589	27093	28089	554283
Xiaogao	MabucoSM26_2	MabucoTG2	Lajia4k	Mbuti	-0.0216	-4.728	26826	28008	551811
Boshan	MabucoSM26_2	MabucoTG2	Mongolia_N_North	Mbuti	-0.0158	-3.724	27035	27905	553939
Xiaojingshan	MabucoSM26_2	MabucoTG2	Liangdao2	Mbuti	-0.023	-3.875	24753	25917	515964
Shimao_LN	MabucoSM26_2	MabucoTG2	Taiwan_Hanben	Mbuti	-0.0121	-3.098	27250	27918	558128
YR_MN_WGM	MabucoSM26_2	MabucoTG2	Shamanka_EN	Mbuti	-0.0127	-3.147	27183	27880	558017
Miaozigou_MN	MabucoSM26_2	MabucoNM14(M)	Boshan	Mbuti	0.0247	3.862	17799	16941	355936
Lajia4k	MabucoSM26_2	MabucoNM14(M)	Shimao_LN	Mbuti	0.024	4.271	18022	17176	359737
Yumin	MabucoSM26_2	MabucoNM14(M)	YR_MN_WGM	Mbuti	0.0194	3.391	15149	14572	304508
Mongolia_N_East	MabucoSM26_2	MabucoNM14(M)	WLR_MN	Mbuti	0.0196	3.444	17946	17256	360762
Mongolia_N_North	MabucoSM26_2	MabucoNM14(M)	DevilsCave_N	Mbuti	0.0189	3.249	18031	17363	361857
WLR_MN	MabucoSM26_2	MabucoNM14(M)	Taiwan_Hanben	Mbuti	0.019	4.337	17996	17325	362025
AR19K	MabucoSM26_2	MabucoSM12	Xiaogao	Mbuti	0.0212	3.182	22667	21724	444488
Boisman_MN	MabucoSM26_2	MabucoSM12	Boshan	Mbuti	0.023	3.578	22889	21860	450617
DevilsCave_N	MabucoSM26_2	MabucoSM12	Shimao_LN	Mbuti	0.0259	4.651	23317	22139	456982
AR14K	MabucoSM26_2	MabucoSM12	YR_MN_WGM	Mbuti	0.0315	5.843	19843	18632	387681
Qihe3	MabucoSM26_2	MabucoSM12	Lajia4k	Mbuti	0.017	3.454	23042	22273	454756
Qihe	MabucoSM26_2	MabucoSM12	Mongolia_N_East	Mbuti	0.021	3.787	22788	21850	448733
Liangdao1	MabucoSM26_2	MabucoSM12	Mongolia_N_North	Mbuti	0.0168	3.59	23098	22335	457746
Liangdao2	MabucoSM26_2	MabucoSM12	WLR_MN	Mbuti	0.0234	4.219	23313	22247	458290
Tanshishan	MabucoSM26_2	MabucoSM12	Boisman_MN	Mbuti	0.0207	4.398	22990	22060	454452
Xitoucun	MabucoSM26_2	MabucoSM12	DevilsCave_N	Mbuti	0.0197	3.678	23329	22429	459778
Taiwan_Hanben	MabucoSM26_2	MabucoSM12	AR14K	Mbuti	0.0181	3.064	17152	16542	343839
Taiwan_Gongguan	MabucoSM26_2	MabucoSM12	Taiwan_Hanben	Mbuti	0.0171	3.797	23199	22420	459975
Dushan	MabucoSM26_2	MabucoSM12	Shamanka_EN	Mbuti	0.0191	4.317	23187	22317	459846
Baojianshan	MabucoSM26_2	MabucoSM12	Baikal_EN	Mbuti	0.0176	3.5	22590	21808	450177
Shamanka_EN	MabucoSM26_2	MabucoNM11	Lubrak	Mbuti	0.0414	4.837	7228	6654	139364
Baikal_EN	MabucoSM26_2	MabucoNM11	Zongri5.1k	Mbuti	0.028	3.365	8398	7940	164471
G1	MabucoSM26_2	MabucoNM11	Japan_Jomon	Mbuti	0.0407	5.947	8564	7895	168220
La368	MabucoSM26_2	MabucoNM11	Bianbian	Mbuti	0.0405	3.502	3715	3426	73466
La_G2	MabucoSM26_2	MabucoNM11	Xiaogao	Mbuti	0.061	7.474	8915	7890	168584
Man_Bac	MabucoSM26_2	MabucoNM11	Boshan	Mbuti	0.0726	8.7	9217	7970	172415
Onge	MabucoSM26_2	MabucoNM11	Xiaojingshan	Mbuti	0.0637	7.772	6547	5763	124030
Loschbour	MabucoSM26_2	MabucoNM11	Shimao_LN	Mbuti	0.0707	10.191	9534	8276	179410
Yamnaya_Kalmykia.SG	MabucoSM26_2	MabucoNM11	YR_MN_WGM	Mbuti	0.073	10.201	8048	6953	151303
Motala12	MabucoSM26_2	MabucoNM11	Miaozigou_MN	Mbuti	0.061	5.192	3027	2679	57563
Levant_N	MabucoSM26_2	MabucoNM11	Lajia4k	Mbuti	0.0512	7.74	9405	8489	178644
Anatolia_N	MabucoSM26_2	MabucoNM11	Yumin	Mbuti	0.0539	6.459	8394	7536	159544
Iran_N	MabucoSM26_2	MabucoNM11	Mongolia_N_East	Mbuti	0.0526	7.592	9091	8183	172419
Shahr_I_Sokhta_BA2	MabucoSM26_2	MabucoNM11	Mongolia_N_North	Mbuti	0.0485	8.233	9289	8430	178237
Gonur2_BA	MabucoSM26_2	MabucoNM11	WLR_MN	Mbuti	0.0624	8.685	9531	8411	179960
	MabucoSM26_2	MabucoNM11	AR19K	Mbuti	0.0627	6.894	6277	5536	121320
	MabucoSM26_2	MabucoNM11	Boisman_MN	Mbuti	0.0588	9.612	9298	8265	175809
	MabucoSM26_2	MabucoNM11	DevilsCave_N	Mbuti	0.0597	8.923	9561	8484	180663
	MabucoSM26_2	MabucoNM11	AR14K	Mbuti	0.0613	7.431	6600	5838	126606
	MabucoSM26_2	MabucoNM11	Qihe3	Mbuti	0.0415	4.135	5093	4687	102205
	MabucoSM26_2	MabucoNM11	Qihe	Mbuti	0.0416	3.339	2529	2327	52484
	MabucoSM26_2	MabucoNM11	Liangdao1	Mbuti	0.0495	4.573	4243	3843	83931
	MabucoSM26_2	MabucoNM11	Liangdao2	Mbuti	0.0412	4.854	8424	7756	163383
	MabucoSM26_2	MabucoNM11	Tanshishan	Mbuti	0.0523	4.847	3652	3289	73333
	MabucoSM26_2	MabucoNM11	Xitoucun	Mbuti	0.057	6.324	5127	4574	101255
	MabucoSM26_2	MabucoNM11	Taiwan_Hanben	Mbuti	0.0578	10.338	9520	8480	180625
	MabucoSM26_2	MabucoNM11	Taiwan_Gongguan	Mbuti	0.0663	7.769	7357	6442	138499
	MabucoSM26_2	MabucoNM11	Dushan	Mbuti	0.0468	4.764	5123	4665	102682
	MabucoSM26_2	MabucoNM11	Baojianshan	Mbuti	0.0483	5.576	6973	6330	137370
	MabucoSM26_2	MabucoNM11	Shamanka_EN	Mbuti	0.0476	8.406	9421	8565	180689
	MabucoSM26_2	MabucoNM11	Baikal_EN	Mbuti	0.052	7.933	9101	8202	174108
	MabucoSM26_2	MabucoNM11	La_G2	Mbuti	0.0299	3.818	7396	6967	146731
	MabucoSM26_2	MabucoNM11	Man_Bac	Mbuti	0.0342	3.375	3449	3220	67629
	MabucoNM23	MabucoSM1	Shimao_LN	Mbuti	-0.0206	-4.174	31543	32870	647476
	MabucoNM23	MabucoNM2_2	Bianbian	Mbuti	-0.0217	-3.079	12825	13394	270389
	MabucoNM23	MabucoNM2_2	Miaozigou_MN	Mbuti	-0.0247	-3.548	10283	10804	213116
	MabucoNM23	MabucoNM14(S)	Xiaogao	Mbuti	-0.0186	-3.262	27391	28430	563050
	MabucoNM23	MabucoNM14(S)	Liangdao2	Mbuti	-0.0194	-3.126	26361	27405	547217
	MabucoNM23	MabucoNM2_3	Xiaogao	Mbuti	-0.0185	-3.148	28391	29462	578001
	MabucoNM23	MabucoNM2_3	Shimao_LN	Mbuti	-0.0158	-3.073	29168	30108	593967
	MabucoNM23	MabucoNM2_3	Mongolia_N_North	Mbuti	-0.0145	-3.245	29161	30019	596242
	MabucoNM23	MabucoNM3	Xiaojingshan	Mbuti	-0.0175	-3.218	21839	22616	449055
	MabucoNM23	MabucoNM3	Shimao_LN	Mbuti	-0.0176	-3.472	29903	30975	612428
	MabucoNM23	MabucoNM3	Miaozigou_MN	Mbuti	-0.0263	-3.606	9545	10060	197227
	MabucoNM23	MabucoNM3	Mongolia_N_East	Mbuti	-0.0154	-3.118	29388	30307	600944
	MabucoNM23	MabucoNM3	Mongolia_N_North	Mbuti	-0.0173	-3.853	29861	30914	614293
	MabucoNM23	MabucoNM3	DevilsCave_N	Mbuti	-0.0154	-3.169	30110	31050	616281
	MabucoNM23	MabucoNM3	Shamanka_EN	Mbuti	-0.0143	-3.452	30021	30890	616392
	MabucoNM23	MabucoTG2	Bianbian	Mbuti	-0.0223	-3.11	12636	13213	266525
	MabucoNM23	MabucoTG2	Shimao_LN	Mbuti	-0.0221	-4.462	31908	33352	656024
	MabucoNM23	MabucoTG2	YR_MN_WGM	Mbuti	-0.0196	-4.06	26772	27843	551496
	MabucoNM23	MabucoTG2	Miaozigou_MN	Mbuti	-0.0333	-4.763	10009	10699	209011
	MabucoNM23	MabucoTG2	Mongolia_N_North	Mbuti	-0.0161	-3.679	32002	33047	656895
	MabucoNM23	MabucoTG2	AR19K	Mbuti	-0.0195	-3.049	21734	22598	453994
	MabucoNM23	MabucoTG2	Shamanka_EN	Mbuti	-0.0145	-3.584	32148	33092	660643
	MabucoNM23	MabucoNM14(M)	Boshan	Mbuti	0.0191	3.014	21869	21048	433783
	MabucoNM23	MabucoNM14(M)	Lajia4k	Mbuti	0.0181	3.569	21973	21190	436010
	MabucoNM23	MabucoNM14(M)	Taiwan_Hanben	Mbuti	0.0157	3.595	22084	21400	441362
	MabucoNM23	MabucoSM12	Boshan	Mbuti	0.0223	3.435	27797	26587	546556
	MabucoNM23	MabucoSM12	Shimao_LN	Mbuti	0.0181	3.457	28081	27081	553917
	MabucoNM23	MabucoSM12	YR_MN_WGM	Mbuti	0.0272	5.006	23676	22420	464817
	MabucoNM23	MabucoSM12	Lajia4k	Mbuti	0.0247	5.059	28171	26814	551150
	MabucoNM23	MabucoSM12	Mongolia_N_East	Mbuti	0.0224	4.21	27763	26546	544314
	MabucoNM23	MabucoSM12	Mongolia_N_North	Mbuti	0.0154	3.381	28013	27166	555454
	MabucoNM23	MabucoSM12	WLR_MN	Mbuti	0.023	4.204	28274	27001	555557
	MabucoNM23	MabucoSM12	Boisman_MN	Mbuti	0.0204	4.303	27915	26801	551342
	MabucoNM23	MabucoSM12	DevilsCave_N	Mbuti	0.0152	3.006	28098	27257	557560
	MabucoNM23	MabucoSM12	AR14K	Mbuti	0.02	3.651	21082	20255	420819
	MabucoNM23	MabucoSM12	Liangdao1	Mbuti	0.024	3.369	13887	13236	281384
	MabucoNM23	MabucoSM12	Taiwan_Hanben	Mbuti	0.0187	4.388	28212	27175	557814
	MabucoNM23	MabucoSM12	Shamanka_EN	Mbuti	0.0186	4.315	28160	27133	557670
	MabucoNM23	MabucoSM12	Baikal_EN	Mbuti	0.0149	3.012	27327	26528	545498
	MabucoNM23	MabucoSM12	La_G2	Mbuti	0.0202	3.483	22429	21539	450018
	MabucoNM23	MabucoSM12	Man_Bac	Mbuti	0.0209	3.362	10930	10484	217311
	MabucoNM23	MabucoNM11	Lubrak	Mbuti	0.0391	5.006	8816	8153	168854
	MabucoNM23	MabucoNM11	Zongri5.1k	Mbuti	0.0313	4.003	10380	9749	200943
	MabucoNM23	MabucoNM11	Tianyuan	Mbuti	0.0254	3.371	10015	9519	201430
	MabucoNM23	MabucoNM11	AR33K	Mbuti	0.0232	3.061	10370	9900	207572
	MabucoNM23	MabucoNM11	Japan_Jomon	Mbuti	0.0359	5.52	10526	9797	205450
	MabucoNM23	MabucoNM11	Bianbian	Mbuti	0.0473	4.258	4616	4199	89863
	MabucoNM23	MabucoNM11	Xiaogao	Mbuti	0.0593	7.834	10930	9707	205752
	MabucoNM23	MabucoNM11	Boshan	Mbuti	0.0724	9.114	11263	9742	209829
	MabucoNM23	MabucoNM11	Xiaojingshan	Mbuti	0.074	9.925	8053	6944	149337
	MabucoNM23	MabucoNM11	Shimao_LN	Mbuti	0.0617	9.897	11601	10253	217579
	MabucoNM23	MabucoNM11	YR_MN_WGM	Mbuti	0.071	10.52	9679	8396	181513
	MabucoNM23	MabucoNM11	Miaozigou_MN	Mbuti	0.0601	5.499	3729	3307	69707
	MabucoNM23	MabucoNM11	Lajia4k	Mbuti	0.0626	10.327	11588	10222	216539
	MabucoNM23	MabucoNM11	Yumin	Mbuti	0.0531	7.053	10304	9265	195198
	MabucoNM23	MabucoNM11	Mongolia_N_East	Mbuti	0.056	8.955	11125	9945	209840
	MabucoNM23	MabucoNM11	Mongolia_N_North	Mbuti	0.0542	9.501	11409	10236	216822
	MabucoNM23	MabucoNM11	WLR_MN	Mbuti	0.0628	9.404	11671	10291	218246
	MabucoNM23	MabucoNM11	AR19K	Mbuti	0.0666	8.284	7726	6762	147170
	MabucoNM23	MabucoNM11	Boisman_MN	Mbuti	0.0599	10.722	11390	10102	214078
	MabucoNM23	MabucoNM11	DevilsCave_N	Mbuti	0.0603	9.434	11696	10366	219148
	MabucoNM23	MabucoNM11	AR14K	Mbuti	0.0606	8.549	8229	7289	156507
	MabucoNM23	MabucoNM11	Qihe3	Mbuti	0.055	6.074	6147	5506	120316
	MabucoNM23	MabucoNM11	Qihe	Mbuti	0.0455	3.871	2993	2733	61387
	MabucoNM23	MabucoNM11	Liangdao1	Mbuti	0.0686	6.908	5151	4490	98663
	MabucoNM23	MabucoNM11	Liangdao2	Mbuti	0.0468	5.651	10314	9391	198005
	MabucoNM23	MabucoNM11	Tanshishan	Mbuti	0.0661	7.075	4558	3993	87838
	MabucoNM23	MabucoNM11	Xitoucun	Mbuti	0.0636	7.736	6105	5375	119742
	MabucoNM23	MabucoNM11	Taiwan_Hanben	Mbuti	0.0633	12.224	11690	10299	219157
	MabucoNM23	MabucoNM11	Taiwan_Gongguan	Mbuti	0.074	8.773	9071	7821	167337
	MabucoNM23	MabucoNM11	Dushan	Mbuti	0.048	5.315	6170	5606	122234
	MabucoNM23	MabucoNM11	Baojianshan	Mbuti	0.0469	5.941	8355	7606	165453
	MabucoNM23	MabucoNM11	Shamanka_EN	Mbuti	0.0467	8.633	11497	10472	219192
	MabucoNM23	MabucoNM11	Baikal_EN	Mbuti	0.0531	9.058	11143	10018	211489
	MabucoNM23	MabucoNM11	La_G2	Mbuti	0.041	5.673	9113	8395	176522
	MabucoNM23	MabucoNM11	Man_Bac	Mbuti	0.0446	4.531	4093	3744	78952
	MabucoSM19_34	MabucoSM26_2	Anatolia_N	Mbuti	-0.0126	-3.202	17681	18134	383838
	MabucoSM19_34	MabucoNM12	Levant_N	Mbuti	-0.0245	-4.366	11212	11774	251865
	MabucoSM19_34	MabucoNM2_2	Man_Bac	Mbuti	-0.0245	-3.634	8610	9042	181942
	MabucoSM19_34	MabucoNM14(S)	Man_Bac	Mbuti	-0.0269	-3.783	7650	8073	161899
	MabucoSM19_34	MabucoNM2_3	Mongolia_N_North	Mbuti	-0.0149	-3.203	22027	22694	455651
	MabucoSM19_34	MabucoNM2_3	Man_Bac	Mbuti	-0.0268	-3.902	7943	8382	168053
	MabucoSM19_34	MabucoNM3	Mongolia_N_North	Mbuti	-0.018	-3.884	22763	23596	472931
	MabucoSM19_34	MabucoNM3	Baojianshan	Mbuti	-0.0213	-3.267	16553	17275	357557
	MabucoSM19_34	MabucoNM3	Man_Bac	Mbuti	-0.0325	-4.741	8106	8650	172616
	MabucoSM19_34	MabucoTG2	Bianbian	Mbuti	-0.0263	-3.365	9282	9783	197339
	MabucoSM19_34	MabucoTG2	Mongolia_N_North	Mbuti	-0.0161	-3.655	25379	26207	522633
	MabucoSM19_34	MabucoTG2	Baikal_EN	Mbuti	-0.018	-3.872	24418	25313	506899
	MabucoSM19_34	MabucoTG2	Man_Bac	Mbuti	-0.0258	-3.982	8457	8906	178618
	MabucoSM19_34	MabucoNM14(M)	Boshan	Mbuti	0.0269	4.038	16378	15521	322346
	MabucoSM19_34	MabucoNM14(M)	Shimao_LN	Mbuti	0.0252	4.405	16773	15948	330852
	MabucoSM19_34	MabucoNM14(M)	YR_MN_WGM	Mbuti	0.021	3.589	13925	13351	275548
	MabucoSM19_34	MabucoNM14(M)	Miaozigou_MN	Mbuti	0.0332	3.62	5446	5096	106168
	MabucoSM19_34	MabucoNM14(M)	Lajia4k	Mbuti	0.0228	4.094	16682	15939	329136
	MabucoSM19_34	MabucoNM14(M)	WLR_MN	Mbuti	0.0214	3.513	16764	16062	331864
	MabucoSM19_34	MabucoNM14(M)	DevilsCave_N	Mbuti	0.0253	4.372	16900	16065	333118
	MabucoSM19_34	MabucoNM14(M)	Taiwan_Hanben	Mbuti	0.0188	4.114	16777	16156	333180
	MabucoSM19_34	MabucoNM14(M)	Shamanka_EN	Mbuti	0.0161	3.506	16669	16142	333196
	MabucoSM19_34	MabucoSM12	Xiaogao	Mbuti	0.0235	3.903	20576	19633	399503
	MabucoSM19_34	MabucoSM12	Boshan	Mbuti	0.0262	3.979	20833	19771	407264
	MabucoSM19_34	MabucoSM12	Shimao_LN	Mbuti	0.0293	5.54	21808	20566	420713
	MabucoSM19_34	MabucoSM12	YR_MN_WGM	Mbuti	0.03	5.447	18178	17117	351169
	MabucoSM19_34	MabucoSM12	Miaozigou_MN	Mbuti	0.0336	4.058	6883	6435	133619
	MabucoSM19_34	MabucoSM12	Lajia4k	Mbuti	0.0252	5.211	21600	20537	418645
	MabucoSM19_34	MabucoSM12	Mongolia_N_East	Mbuti	0.0228	4.188	20961	20027	406995
	MabucoSM19_34	MabucoSM12	Mongolia_N_North	Mbuti	0.0175	3.828	21432	20694	419561
	MabucoSM19_34	MabucoSM12	WLR_MN	Mbuti	0.0262	4.649	21723	20613	421991
	MabucoSM19_34	MabucoSM12	AR19K	Mbuti	0.024	3.518	14519	13838	288215
	MabucoSM19_34	MabucoSM12	Boisman_MN	Mbuti	0.0204	4.369	21237	20387	414642
	MabucoSM19_34	MabucoSM12	DevilsCave_N	Mbuti	0.0234	4.454	21745	20750	423684
	MabucoSM19_34	MabucoSM12	Liangdao2	Mbuti	0.027	4.217	19656	18624	384959
	MabucoSM19_34	MabucoSM12	Taiwan_Hanben	Mbuti	0.0191	4.567	21678	20865	423745
	MabucoSM19_34	MabucoSM12	Shamanka_EN	Mbuti	0.0221	5.107	21658	20722	423754
	MabucoSM19_34	MabucoSM12	La_G2	Mbuti	0.0235	3.939	17333	16539	342235
	MabucoSM19_34	MabucoNM11	Lubrak	Mbuti	0.0393	4.597	7294	6743	136924
	MabucoSM19_34	MabucoNM11	Japan_Jomon	Mbuti	0.0348	5.008	8831	8238	169857
	MabucoSM19_34	MabucoNM11	Bianbian	Mbuti	0.0488	4.261	3700	3355	70651
	MabucoSM19_34	MabucoNM11	Xiaogao	Mbuti	0.0569	6.829	9141	8156	168389
	MabucoSM19_34	MabucoNM11	Boshan	Mbuti	0.0617	7.378	9459	8359	174006
	MabucoSM19_34	MabucoNM11	Xiaojingshan	Mbuti	0.0684	8.562	6135	5350	113266
	MabucoSM19_34	MabucoNM11	Shimao_LN	Mbuti	0.0736	10.966	10659	9199	193230
	MabucoSM19_34	MabucoNM11	YR_MN_WGM	Mbuti	0.0708	9.68	8735	7579	159346
	MabucoSM19_34	MabucoNM11	Miaozigou_MN	Mbuti	0.0631	5.721	3270	2881	59872
	MabucoSM19_34	MabucoNM11	Lajia4k	Mbuti	0.0608	9.469	10517	9311	192444
	MabucoSM19_34	MabucoNM11	Yumin	Mbuti	0.0461	5.515	8372	7633	157807
	MabucoSM19_34	MabucoNM11	Mongolia_N_East	Mbuti	0.0487	6.896	9498	8616	176061
	MabucoSM19_34	MabucoNM11	Mongolia_N_North	Mbuti	0.0539	8.79	10050	9022	186933
	MabucoSM19_34	MabucoNM11	WLR_MN	Mbuti	0.0631	8.983	10594	9335	194007
	MabucoSM19_34	MabucoNM11	AR19K	Mbuti	0.0753	8.196	6140	5280	114839
	MabucoSM19_34	MabucoNM11	Boisman_MN	Mbuti	0.0538	8.968	9863	8857	182133
	MabucoSM19_34	MabucoNM11	DevilsCave_N	Mbuti	0.0667	10.101	10687	9350	195040
	MabucoSM19_34	MabucoNM11	AR14K	Mbuti	0.0497	6.24	6366	5764	121239
	MabucoSM19_34	MabucoNM11	Qihe3	Mbuti	0.0673	6.872	4936	4314	93944
	MabucoSM19_34	MabucoNM11	Liangdao1	Mbuti	0.0522	4.773	3774	3399	73323
	MabucoSM19_34	MabucoNM11	Liangdao2	Mbuti	0.055	6.684	8559	7666	160013
	MabucoSM19_34	MabucoNM11	Tanshishan	Mbuti	0.0568	4.994	3501	3125	68020
	MabucoSM19_34	MabucoNM11	Xitoucun	Mbuti	0.0592	6.588	4673	4151	91146
	MabucoSM19_34	MabucoNM11	Taiwan_Hanben	Mbuti	0.0596	11.1	10556	9367	194205
	MabucoSM19_34	MabucoNM11	Taiwan_Gongguan	Mbuti	0.0659	7.341	7175	6287	131383
	MabucoSM19_34	MabucoNM11	Dushan	Mbuti	0.0473	4.944	4784	4352	92575
	MabucoSM19_34	MabucoNM11	Baojianshan	Mbuti	0.0304	3.437	6536	6150	127819
	MabucoSM19_34	MabucoNM11	Shamanka_EN	Mbuti	0.0468	8.321	10482	9544	195091
	MabucoSM19_34	MabucoNM11	Baikal_EN	Mbuti	0.044	6.674	9623	8811	180540
	MabucoSM19_34	MabucoNM11	La_G2	Mbuti	0.0287	3.696	8252	7792	157717
	MabucoSM19_33	MabucoNM12	Kostenki14	Mbuti	-0.0283	-4.048	10662	11282	237571
	MabucoSM19_33	MabucoNM12	Levant_N	Mbuti	-0.0187	-3.134	9558	9923	215520
	MabucoSM19_33	MabucoNM3	Mongolia_N_North	Mbuti	-0.0154	-3.356	19500	20110	406145
	MabucoSM19_33	MabucoNM3	Man_Bac	Mbuti	-0.0221	-3.031	7221	7548	150111
	MabucoSM19_33	MabucoTG2	Mongolia_N_North	Mbuti	-0.0176	-3.928	21280	22040	444793
	MabucoSM19_33	MabucoNM14(M)	Bianbian	Mbuti	0.0345	3.784	6424	5995	129556
	MabucoSM19_33	MabucoNM14(M)	Xiaogao	Mbuti	0.0237	3.508	14130	13476	281772
	MabucoSM19_33	MabucoNM14(M)	Boshan	Mbuti	0.0313	4.439	14401	13526	285904
	MabucoSM19_33	MabucoNM14(M)	Shimao_LN	Mbuti	0.0312	5.291	14761	13869	292916
	MabucoSM19_33	MabucoNM14(M)	YR_MN_WGM	Mbuti	0.0298	4.961	12266	11557	243595
	MabucoSM19_33	MabucoNM14(M)	Lajia4k	Mbuti	0.0242	4.419	14606	13917	291335
	MabucoSM19_33	MabucoNM14(M)	Mongolia_N_North	Mbuti	0.0165	3.273	14479	14009	292925
	MabucoSM19_33	MabucoNM14(M)	WLR_MN	Mbuti	0.0285	4.549	14745	13929	293794
	MabucoSM19_33	MabucoNM14(M)	AR19K	Mbuti	0.0286	3.562	10175	9609	207610
	MabucoSM19_33	MabucoNM14(M)	Boisman_MN	Mbuti	0.0166	3.333	14398	13927	290236
	MabucoSM19_33	MabucoNM14(M)	DevilsCave_N	Mbuti	0.025	4.233	14764	14045	294854
	MabucoSM19_33	MabucoNM14(M)	Xitoucun	Mbuti	0.0256	3.529	8440	8019	173911
	MabucoSM19_33	MabucoNM14(M)	Taiwan_Hanben	Mbuti	0.0231	5.017	14713	14050	294935
	MabucoSM19_33	MabucoNM14(M)	Taiwan_Gongguan	Mbuti	0.0248	3.514	11698	11131	234831
	MabucoSM19_33	MabucoNM14(M)	Shamanka_EN	Mbuti	0.0194	4.061	14618	14061	294931
	MabucoSM19_33	MabucoSM12	Bianbian	Mbuti	0.0286	3.473	7749	7317	154705
	MabucoSM19_33	MabucoSM12	Xiaogao	Mbuti	0.0206	3.166	17953	17227	349446
	MabucoSM19_33	MabucoSM12	Boshan	Mbuti	0.0235	3.478	18148	17314	355899
	MabucoSM19_33	MabucoSM12	Shimao_LN	Mbuti	0.0296	5.106	18963	17872	367053
	MabucoSM19_33	MabucoSM12	YR_MN_WGM	Mbuti	0.0318	5.404	15764	14792	305683
	MabucoSM19_33	MabucoSM12	Lajia4k	Mbuti	0.0232	4.514	18735	17884	365102
	MabucoSM19_33	MabucoSM12	Mongolia_N_East	Mbuti	0.0215	3.689	18280	17510	355777
	MabucoSM19_33	MabucoSM12	Mongolia_N_North	Mbuti	0.0155	3.184	18573	18004	366295
	MabucoSM19_33	MabucoSM12	WLR_MN	Mbuti	0.0306	5.195	18933	17810	368040
	MabucoSM19_33	MabucoSM12	Boisman_MN	Mbuti	0.0204	4.122	18457	17719	362231
	MabucoSM19_33	MabucoSM12	DevilsCave_N	Mbuti	0.0194	3.566	18832	18117	369520
	MabucoSM19_33	MabucoSM12	AR14K	Mbuti	0.0221	3.709	13681	13089	270746
	MabucoSM19_33	MabucoSM12	Xitoucun	Mbuti	0.0278	4.108	10309	9751	207017
	MabucoSM19_33	MabucoSM12	Taiwan_Hanben	Mbuti	0.0184	4.234	18824	18145	369588
	MabucoSM19_33	MabucoSM12	Shamanka_EN	Mbuti	0.0234	5.055	18860	17998	369594
	MabucoSM19_33	MabucoNM11	Japan_Jomon	Mbuti	0.0303	4.377	7698	7246	150061
	MabucoSM19_33	MabucoNM11	Bianbian	Mbuti	0.0458	3.692	3292	3004	63639
	MabucoSM19_33	MabucoNM11	Xiaogao	Mbuti	0.052	6.421	7901	7120	148653
	MabucoSM19_33	MabucoNM11	Boshan	Mbuti	0.0664	7.655	8218	7195	153338
	MabucoSM19_33	MabucoNM11	Xiaojingshan	Mbuti	0.068	7.791	5441	4748	101585
	MabucoSM19_33	MabucoNM11	Shimao_LN	Mbuti	0.0741	10.711	9210	7939	168571
	MabucoSM19_33	MabucoNM11	YR_MN_WGM	Mbuti	0.0755	9.896	7506	6452	138765
	MabucoSM19_33	MabucoNM11	Miaozigou_MN	Mbuti	0.0735	5.984	2885	2490	52688
	MabucoSM19_33	MabucoNM11	Lajia4k	Mbuti	0.0557	8.46	8995	8045	167762
	MabucoSM19_33	MabucoNM11	Yumin	Mbuti	0.0461	5.489	7360	6711	139763
	MabucoSM19_33	MabucoNM11	Mongolia_N_East	Mbuti	0.0462	6.479	8200	7475	154961
	MabucoSM19_33	MabucoNM11	Mongolia_N_North	Mbuti	0.0499	8.187	8683	7858	163941
	MabucoSM19_33	MabucoNM11	WLR_MN	Mbuti	0.0602	8.398	9113	8078	169185
	MabucoSM19_33	MabucoNM11	AR19K	Mbuti	0.0712	7.504	5390	4674	101798
	MabucoSM19_33	MabucoNM11	Boisman_MN	Mbuti	0.0552	8.744	8542	7649	159996
	MabucoSM19_33	MabucoNM11	DevilsCave_N	Mbuti	0.0597	8.847	9119	8093	170072
	MabucoSM19_33	MabucoNM11	AR14K	Mbuti	0.0512	6.351	5790	5226	109903
	MabucoSM19_33	MabucoNM11	Qihe3	Mbuti	0.0403	3.716	4205	3879	82699
	MabucoSM19_33	MabucoNM11	Liangdao1	Mbuti	0.0559	4.689	3315	2964	64940
	MabucoSM19_33	MabucoNM11	Liangdao2	Mbuti	0.0485	5.661	7431	6744	141022
	MabucoSM19_33	MabucoNM11	Tanshishan	Mbuti	0.0501	4.234	3155	2854	61625
	MabucoSM19_33	MabucoNM11	Xitoucun	Mbuti	0.0574	5.968	4193	3738	81435
	MabucoSM19_33	MabucoNM11	Taiwan_Hanben	Mbuti	0.0573	10.393	9094	8109	169453
	MabucoSM19_33	MabucoNM11	Taiwan_Gongguan	Mbuti	0.0625	7.017	6276	5537	116971
	MabucoSM19_33	MabucoNM11	Dushan	Mbuti	0.0356	3.391	4175	3888	82599
	MabucoSM19_33	MabucoNM11	Baojianshan	Mbuti	0.0282	3.059	5730	5416	113506
	MabucoSM19_33	MabucoNM11	Shamanka_EN	Mbuti	0.0467	8.093	9000	8197	170111
	MabucoSM19_33	MabucoNM11	Baikal_EN	Mbuti	0.0501	7.54	8405	7603	158326
	MabucoSM19_33	MabucoNM11	La_G2	Mbuti	0.0309	3.855	7030	6609	136669
	MabucoSM8	MabucoSM2(S)	Shannan3k	Mbuti	-0.0312	-3.555	6196	6595	133020
	MabucoSM8	MabucoNM12	Levant_N	Mbuti	-0.023	-3.874	10782	11289	241672
	MabucoSM8	MabucoSM23_1	Liangdao2	Mbuti	0.0252	3.285	9055	8609	182904
	MabucoSM8	MabucoNM2_2	Man_Bac	Mbuti	-0.0212	-3.118	8387	8750	174674
	MabucoSM8	MabucoNM14(S)	Xiaojingshan	Mbuti	-0.0205	-3.226	13844	14425	290689
	MabucoSM8	MabucoNM14(S)	Man_Bac	Mbuti	-0.0219	-3.008	7384	7715	155541
	MabucoSM8	MabucoNM2_3	Xiaojingshan	Mbuti	-0.0201	-3.498	14395	14985	301647
	MabucoSM8	MabucoNM2_3	Man_Bac	Mbuti	-0.0263	-3.747	7669	8084	161615
	MabucoSM8	MabucoNM3	Xiaojingshan	Mbuti	-0.0232	-3.883	14044	14712	307889
	MabucoSM8	MabucoNM3	Taiwan_Hanben	Mbuti	-0.0133	-3.151	21180	21752	457733
	MabucoSM8	MabucoNM3	Man_Bac	Mbuti	-0.0334	-4.669	7534	8054	166159
	MabucoSM8	MabucoTG2	Shannan3k	Mbuti	-0.021	-3.025	16094	16784	340656
	MabucoSM8	MabucoTG2	Bianbian	Mbuti	-0.0247	-3.066	8765	9208	189154
	MabucoSM8	MabucoTG2	Man_Bac	Mbuti	-0.0234	-3.299	8117	8507	171626
	MabucoSM8	MabucoNM14(M)	Xiaogao	Mbuti	0.0227	3.418	15483	14795	304859
	MabucoSM8	MabucoNM14(M)	Boshan	Mbuti	0.0283	4.105	15687	14823	309650
	MabucoSM8	MabucoNM14(M)	Shimao_LN	Mbuti	0.0307	5.198	16233	15266	317618
	MabucoSM8	MabucoNM14(M)	YR_MN_WGM	Mbuti	0.0251	4.139	13401	12745	264674
	MabucoSM8	MabucoNM14(M)	Lajia4k	Mbuti	0.0229	4.254	15979	15263	315924
	MabucoSM8	MabucoNM14(M)	Mongolia_N_East	Mbuti	0.0175	3.083	15641	15103	309449
	MabucoSM8	MabucoNM14(M)	Mongolia_N_North	Mbuti	0.0205	4.23	15970	15327	317441
	MabucoSM8	MabucoNM14(M)	WLR_MN	Mbuti	0.0229	3.839	16063	15345	318591
	MabucoSM8	MabucoNM14(M)	Boisman_MN	Mbuti	0.0146	3.004	15730	15279	314420
	MabucoSM8	MabucoNM14(M)	DevilsCave_N	Mbuti	0.0207	3.632	16120	15465	319777
	MabucoSM8	MabucoNM14(M)	Taiwan_Hanben	Mbuti	0.0173	3.914	16064	15517	319844
	MabucoSM8	MabucoNM14(M)	Shamanka_EN	Mbuti	0.02	4.232	16055	15424	319851
	MabucoSM8	MabucoNM14(M)	Baikal_EN	Mbuti	0.0187	3.526	15533	14962	310912
	MabucoSM8	MabucoSM12	Xiaogao	Mbuti	0.0283	4.448	19939	18840	383854
	MabucoSM8	MabucoSM12	Shimao_LN	Mbuti	0.0333	5.68	21062	19706	403970
	MabucoSM8	MabucoSM12	YR_MN_WGM	Mbuti	0.0381	6.746	17604	16311	337193
	MabucoSM8	MabucoSM12	Miaozigou_MN	Mbuti	0.0351	4.324	6608	6160	128672
	MabucoSM8	MabucoSM12	Lajia4k	Mbuti	0.03	5.723	20882	19666	401977
	MabucoSM8	MabucoSM12	Mongolia_N_East	Mbuti	0.0227	3.901	20157	19261	390981
	MabucoSM8	MabucoSM12	Mongolia_N_North	Mbuti	0.0241	4.931	20726	19750	402959
	MabucoSM8	MabucoSM12	WLR_MN	Mbuti	0.0309	5.329	21040	19777	405258
	MabucoSM8	MabucoSM12	Boisman_MN	Mbuti	0.0213	4.284	20403	19553	398255
	MabucoSM8	MabucoSM12	DevilsCave_N	Mbuti	0.0214	3.919	20827	19954	406829
	MabucoSM8	MabucoSM12	AR14K	Mbuti	0.0234	3.877	14812	14135	291936
	MabucoSM8	MabucoSM12	Liangdao2	Mbuti	0.0258	3.861	18793	17848	369711
	MabucoSM8	MabucoSM12	Xitoucun	Mbuti	0.0205	3.233	11177	10728	225614
	MabucoSM8	MabucoSM12	Taiwan_Hanben	Mbuti	0.0174	4.083	20789	20079	406892
	MabucoSM8	MabucoSM12	Shamanka_EN	Mbuti	0.0271	5.733	20967	19862	406910
	MabucoSM8	MabucoSM12	Baikal_EN	Mbuti	0.0225	4.26	20105	19219	393487
	MabucoSM8	MabucoSM12	La_G2	Mbuti	0.0226	3.642	16631	15898	328531
	MabucoSM8	MabucoNM11	Lubrak	Mbuti	0.0353	4.203	6967	6492	131911
	MabucoSM8	MabucoNM11	Zongri5.1k	Mbuti	0.0378	4.346	8330	7724	156796
	MabucoSM8	MabucoNM11	Japan_Jomon	Mbuti	0.0324	4.619	8440	7911	163495
	MabucoSM8	MabucoNM11	Bianbian	Mbuti	0.0439	3.786	3473	3181	67676
	MabucoSM8	MabucoNM11	Xiaogao	Mbuti	0.0636	8.152	8760	7712	162019
	MabucoSM8	MabucoNM11	Boshan	Mbuti	0.0681	8.043	9043	7891	167412
	MabucoSM8	MabucoNM11	Xiaojingshan	Mbuti	0.0702	8.117	5839	5074	109327
	MabucoSM8	MabucoNM11	Shimao_LN	Mbuti	0.0759	10.893	10174	8738	185643
	MabucoSM8	MabucoNM11	YR_MN_WGM	Mbuti	0.081	10.867	8453	7186	153249
	MabucoSM8	MabucoNM11	Miaozigou_MN	Mbuti	0.0643	5.438	3144	2765	57867
	MabucoSM8	MabucoNM11	Lajia4k	Mbuti	0.0618	9.345	10068	8896	184778
	MabucoSM8	MabucoNM11	Yumin	Mbuti	0.0502	5.885	8098	7324	151987
	MabucoSM8	MabucoNM11	Mongolia_N_East	Mbuti	0.0504	6.98	9105	8232	169440
	MabucoSM8	MabucoNM11	Mongolia_N_North	Mbuti	0.0633	10.267	9714	8557	179710
	MabucoSM8	MabucoNM11	WLR_MN	Mbuti	0.0688	9.859	10178	8869	186313
	MabucoSM8	MabucoNM11	AR19K	Mbuti	0.0725	7.372	5894	5097	110627
	MabucoSM8	MabucoNM11	Boisman_MN	Mbuti	0.0544	8.805	9425	8453	175109
	MabucoSM8	MabucoNM11	DevilsCave_N	Mbuti	0.0676	10.273	10197	8905	187354
	MabucoSM8	MabucoNM11	AR14K	Mbuti	0.0688	8.675	6279	5470	117096
	MabucoSM8	MabucoNM11	Qihe3	Mbuti	0.0539	5.338	4633	4160	90208
	MabucoSM8	MabucoNM11	Liangdao1	Mbuti	0.0467	4.271	3627	3304	70809
	MabucoSM8	MabucoNM11	Liangdao2	Mbuti	0.0634	7.442	8235	7253	153915
	MabucoSM8	MabucoNM11	Tanshishan	Mbuti	0.0521	4.583	3341	3010	65535
	MabucoSM8	MabucoNM11	Xitoucun	Mbuti	0.0694	7.557	4586	3991	87851
	MabucoSM8	MabucoNM11	Taiwan_Hanben	Mbuti	0.0588	10.346	10087	8966	186534
	MabucoSM8	MabucoNM11	Taiwan_Gongguan	Mbuti	0.0693	7.839	6868	5978	127023
	MabucoSM8	MabucoNM11	Dushan	Mbuti	0.0522	5.201	4570	4117	89191
	MabucoSM8	MabucoNM11	Baojianshan	Mbuti	0.0467	5.218	6334	5769	123190
	MabucoSM8	MabucoNM11	Shamanka_EN	Mbuti	0.0537	9.542	10056	9031	187390
	MabucoSM8	MabucoNM11	Baikal_EN	Mbuti	0.0517	8.042	9262	8351	173536
	MabucoSM8	MabucoNM11	La_G2	Mbuti	0.0372	4.951	7927	7359	151444
	MabucoNM4	MabucoNM12	Levant_N	Mbuti	-0.0177	-3.337	15194	15742	343481
	MabucoNM4	MabucoSM23_1	AR14K	Mbuti	0.0228	3.194	8747	8357	177673
	MabucoNM4	MabucoNM2_2	Boshan	Mbuti	-0.0182	-3.164	32695	33905	681072
	MabucoNM4	MabucoNM2_3	Boshan	Mbuti	-0.0204	-3.435	28591	29783	598806
	MabucoNM4	MabucoNM2_3	Xiaojingshan	Mbuti	-0.0163	-3.191	21325	22033	445024
	MabucoNM4	MabucoNM3	Boshan	Mbuti	-0.0222	-3.458	29688	31037	620760
	MabucoNM4	MabucoNM3	Xiaojingshan	Mbuti	-0.0214	-3.965	21765	22716	455316
	MabucoNM4	MabucoNM3	Baojianshan	Mbuti	-0.0188	-3.09	23707	24615	509925
	MabucoNM4	MabucoTG2	Boshan	Mbuti	-0.0224	-3.696	32148	33623	668690
	MabucoNM4	MabucoNM14(M)	Shimao_LN	Mbuti	0.0244	4.48	21682	20647	440482
	MabucoNM4	MabucoNM14(M)	YR_MN_WGM	Mbuti	0.0235	4.372	18189	17353	369572
	MabucoNM4	MabucoNM14(M)	Lajia4k	Mbuti	0.0226	4.572	21596	20641	438197
	MabucoNM4	MabucoNM14(M)	Mongolia_N_East	Mbuti	0.0202	3.76	21322	20479	433591
	MabucoNM4	MabucoNM14(M)	Mongolia_N_North	Mbuti	0.0171	3.642	21526	20802	441796
	MabucoNM4	MabucoNM14(M)	WLR_MN	Mbuti	0.0194	3.55	21516	20699	441774
	MabucoNM4	MabucoNM14(M)	DevilsCave_N	Mbuti	0.0236	4.335	21738	20735	443264
	MabucoNM4	MabucoNM14(M)	Taiwan_Hanben	Mbuti	0.0189	4.272	21657	20854	443474
	MabucoNM4	MabucoNM14(M)	Shamanka_EN	Mbuti	0.0141	3.235	21469	20872	443374
	MabucoNM4	MabucoNM14(M)	La_G2	Mbuti	0.0188	3.207	17165	16531	356729
	MabucoNM4	MabucoSM12	Japan_Jomon	Mbuti	0.019	3.681	27119	26109	541683
	MabucoNM4	MabucoSM12	Bianbian	Mbuti	0.0213	3.016	12029	11529	241614
	MabucoNM4	MabucoSM12	Shimao_LN	Mbuti	0.0288	5.365	29094	27467	562778
	MabucoNM4	MabucoSM12	YR_MN_WGM	Mbuti	0.0322	6.212	24456	22931	473574
	MabucoNM4	MabucoSM12	Miaozigou_MN	Mbuti	0.0303	3.989	9381	8829	181218
	MabucoNM4	MabucoSM12	Lajia4k	Mbuti	0.0264	5.6	28773	27294	560025
	MabucoNM4	MabucoSM12	Mongolia_N_East	Mbuti	0.0318	6.053	28512	26756	551647
	MabucoNM4	MabucoSM12	Mongolia_N_North	Mbuti	0.0224	4.911	28818	27554	563833
	MabucoNM4	MabucoSM12	WLR_MN	Mbuti	0.0263	4.975	28903	27423	564358
	MabucoNM4	MabucoSM12	AR19K	Mbuti	0.0204	3.172	20501	19682	408445
	MabucoNM4	MabucoSM12	Boisman_MN	Mbuti	0.0224	4.935	28491	27242	559225
	MabucoNM4	MabucoSM12	DevilsCave_N	Mbuti	0.0246	4.707	28987	27595	566454
	MabucoNM4	MabucoSM12	AR14K	Mbuti	0.0283	4.831	21541	20354	422787
	MabucoNM4	MabucoSM12	Liangdao1	Mbuti	0.0245	3.415	14184	13507	285042
	MabucoNM4	MabucoSM12	Liangdao2	Mbuti	0.0211	3.352	26783	25677	530942
	MabucoNM4	MabucoSM12	Xitoucun	Mbuti	0.0222	3.576	16690	15966	335165
	MabucoNM4	MabucoSM12	Taiwan_Hanben	Mbuti	0.0194	4.568	28839	27742	566711
	MabucoNM4	MabucoSM12	Shamanka_EN	Mbuti	0.0229	5.314	28861	27571	566564
	MabucoNM4	MabucoSM12	Baikal_EN	Mbuti	0.0231	4.784	28079	26812	553342
	MabucoNM4	MabucoSM12	La_G2	Mbuti	0.0223	3.914	23088	22079	457639
	MabucoNM4	MabucoSM12	Man_Bac	Mbuti	0.0214	3.299	11036	10574	218050
	MabucoNM4	MabucoNM11	Lubrak	Mbuti	0.0471	6.079	8970	8162	171059
	MabucoNM4	MabucoNM11	Zongri5.1k	Mbuti	0.0283	3.593	10464	9888	203804
	MabucoNM4	MabucoNM11	Tianyuan	Mbuti	0.0308	3.945	10175	9566	204851
	MabucoNM4	MabucoNM11	Japan_Jomon	Mbuti	0.041	6.317	10669	9828	208443
	MabucoNM4	MabucoNM11	Bianbian	Mbuti	0.0567	5.473	4716	4210	91065
	MabucoNM4	MabucoNM11	Xiaogao	Mbuti	0.0586	7.541	11016	9796	208654
	MabucoNM4	MabucoNM11	Boshan	Mbuti	0.0615	7.861	11394	10073	214115
	MabucoNM4	MabucoNM11	Xiaojingshan	Mbuti	0.0686	9.019	7876	6865	149587
	MabucoNM4	MabucoNM11	Shimao_LN	Mbuti	0.068	10.927	11939	10418	223378
	MabucoNM4	MabucoNM11	YR_MN_WGM	Mbuti	0.0763	11.968	10004	8585	186630
	MabucoNM4	MabucoNM11	Miaozigou_MN	Mbuti	0.0718	6.596	3822	3310	71582
	MabucoNM4	MabucoNM11	Lajia4k	Mbuti	0.0638	10.575	11885	10460	222313
	MabucoNM4	MabucoNM11	Yumin	Mbuti	0.0407	5.275	10249	9447	197925
	MabucoNM4	MabucoNM11	Mongolia_N_East	Mbuti	0.0585	9.138	11405	10145	213850
	MabucoNM4	MabucoNM11	Mongolia_N_North	Mbuti	0.0592	10.889	11732	10420	221778
	MabucoNM4	MabucoNM11	WLR_MN	Mbuti	0.0608	9.055	11920	10554	224003
	MabucoNM4	MabucoNM11	AR19K	Mbuti	0.0721	8.301	7930	6863	150790
	MabucoNM4	MabucoNM11	Boisman_MN	Mbuti	0.0589	10.525	11576	10289	218552
	MabucoNM4	MabucoNM11	DevilsCave_N	Mbuti	0.0656	10.323	11985	10509	224954
	MabucoNM4	MabucoNM11	AR14K	Mbuti	0.0673	9.246	8287	7242	157022
	MabucoNM4	MabucoNM11	Qihe3	Mbuti	0.0542	6.076	6285	5639	123361
	MabucoNM4	MabucoNM11	Qihe	Mbuti	0.0534	4.744	3033	2726	62117
	MabucoNM4	MabucoNM11	Liangdao1	Mbuti	0.0519	5.143	5087	4585	100032
	MabucoNM4	MabucoNM11	Liangdao2	Mbuti	0.0529	6.722	10455	9405	201410
	MabucoNM4	MabucoNM11	Tanshishan	Mbuti	0.0551	5.558	4410	3949	88160
	MabucoNM4	MabucoNM11	Xitoucun	Mbuti	0.0573	6.938	6180	5511	121325
	MabucoNM4	MabucoNM11	Taiwan_Hanben	Mbuti	0.0559	10.614	11858	10603	224923
	MabucoNM4	MabucoNM11	Taiwan_Gongguan	Mbuti	0.0597	7.29	8845	7849	168646
	MabucoNM4	MabucoNM11	Dushan	Mbuti	0.0527	5.825	6293	5664	123923
	MabucoNM4	MabucoNM11	Baojianshan	Mbuti	0.0474	5.852	8532	7760	168421
	MabucoNM4	MabucoNM11	Shamanka_EN	Mbuti	0.045	8.399	11718	10709	225004
	MabucoNM4	MabucoNM11	Baikal_EN	Mbuti	0.0561	9.411	11358	10152	216192
	MabucoNM4	MabucoNM11	La_G2	Mbuti	0.0313	4.404	9263	8700	181488
	MabucoNM4	MabucoNM11	Man_Bac	Mbuti	0.0368	3.777	3995	3711	79232
	MabucoSM2(S)	MabucoSM8	Shannan3k	Mbuti	0.0312	3.555	6595	6196	133020
	MabucoSM2(S)	MabucoNM14(M)	Shimao_LN	Mbuti	0.0241	3.578	9275	8838	186275
	MabucoSM2(S)	MabucoNM14(M)	YR_MN_WGM	Mbuti	0.0287	4.005	7881	7442	157769
	MabucoSM2(S)	MabucoNM14(M)	Lajia4k	Mbuti	0.0212	3.371	9222	8839	185426
	MabucoSM2(S)	MabucoNM14(M)	Mongolia_N_North	Mbuti	0.0176	3.011	9176	8859	186980
	MabucoSM2(S)	MabucoNM14(M)	Taiwan_Gongguan	Mbuti	0.025	3.015	8027	7635	160479
	MabucoSM2(S)	MabucoSM12	Xiaogao	Mbuti	0.0299	3.809	11351	10692	224595
	MabucoSM2(S)	MabucoSM12	Boshan	Mbuti	0.0244	3.249	11409	10865	227029
	MabucoSM2(S)	MabucoSM12	Shimao_LN	Mbuti	0.0347	5.443	11600	10821	228310
	MabucoSM2(S)	MabucoSM12	YR_MN_WGM	Mbuti	0.0361	5.529	9760	9079	193888
	MabucoSM2(S)	MabucoSM12	Miaozigou_MN	Mbuti	0.0413	3.992	3965	3650	76534
	MabucoSM2(S)	MabucoSM12	Lajia4k	Mbuti	0.0303	5.049	11468	10794	227290
	MabucoSM2(S)	MabucoSM12	Mongolia_N_East	Mbuti	0.0239	3.748	11282	10755	225967
	MabucoSM2(S)	MabucoSM12	Mongolia_N_North	Mbuti	0.0235	4.378	11404	10880	229099
	MabucoSM2(S)	MabucoSM12	WLR_MN	Mbuti	0.0311	4.817	11543	10846	228849
	MabucoSM2(S)	MabucoSM12	Boisman_MN	Mbuti	0.0191	3.51	11318	10894	227914
	MabucoSM2(S)	MabucoSM12	DevilsCave_N	Mbuti	0.0267	4.258	11494	10897	229568
	MabucoSM2(S)	MabucoSM12	AR14K	Mbuti	0.0231	3.419	9256	8838	187462
	MabucoSM2(S)	MabucoSM12	Qihe3	Mbuti	0.0274	3.194	7384	6990	152657
	MabucoSM2(S)	MabucoSM12	Liangdao2	Mbuti	0.025	3.369	10951	10417	220447
	MabucoSM2(S)	MabucoSM12	Xitoucun	Mbuti	0.0247	3.301	7517	7154	154784
	MabucoSM2(S)	MabucoSM12	Taiwan_Hanben	Mbuti	0.019	3.816	11391	10966	229688
	MabucoSM2(S)	MabucoSM12	Shamanka_EN	Mbuti	0.0234	4.509	11406	10884	229624
	MabucoSM2(S)	MabucoSM12	Baikal_EN	Mbuti	0.0245	3.904	11235	10698	225953
	MabucoSM2(S)	MabucoSM12	Man_Bac	Mbuti	0.0358	4.255	4759	4430	95312
	MabucoSM2(S)	MabucoNM11	Lubrak	Mbuti	0.0561	5.371	3641	3255	68776
	MabucoSM2(S)	MabucoNM11	Zongri5.1k	Mbuti	0.0322	3.156	4163	3903	80848
	MabucoSM2(S)	MabucoNM11	Japan_Jomon	Mbuti	0.0525	6.003	4211	3790	81394
	MabucoSM2(S)	MabucoNM11	Xiaogao	Mbuti	0.0808	7.611	4425	3764	81780
	MabucoSM2(S)	MabucoNM11	Boshan	Mbuti	0.0746	7.14	4468	3848	83189
	MabucoSM2(S)	MabucoNM11	Xiaojingshan	Mbuti	0.0619	6.097	3395	2999	64454
	MabucoSM2(S)	MabucoNM11	Shimao_LN	Mbuti	0.0831	9.149	4587	3882	84652
	MabucoSM2(S)	MabucoNM11	YR_MN_WGM	Mbuti	0.0755	7.667	3813	3278	71364
	MabucoSM2(S)	MabucoNM11	Miaozigou_MN	Mbuti	0.0728	4.684	1523	1316	28237
	MabucoSM2(S)	MabucoNM11	Lajia4k	Mbuti	0.0623	7.266	4517	3987	84353
	MabucoSM2(S)	MabucoNM11	Yumin	Mbuti	0.0494	4.712	4077	3694	78563
	MabucoSM2(S)	MabucoNM11	Mongolia_N_East	Mbuti	0.0509	5.631	4384	3960	82903
	MabucoSM2(S)	MabucoNM11	Mongolia_N_North	Mbuti	0.0564	7.283	4456	3981	84686
	MabucoSM2(S)	MabucoNM11	WLR_MN	Mbuti	0.0669	7.184	4540	3971	84884
	MabucoSM2(S)	MabucoNM11	AR19K	Mbuti	0.0755	6.25	3416	2936	64646
	MabucoSM2(S)	MabucoNM11	Boisman_MN	Mbuti	0.0535	7.088	4449	3997	83970
	MabucoSM2(S)	MabucoNM11	DevilsCave_N	Mbuti	0.0636	7.288	4554	4010	85194
	MabucoSM2(S)	MabucoNM11	AR14K	Mbuti	0.0562	5.632	3532	3157	67563
	MabucoSM2(S)	MabucoNM11	Qihe3	Mbuti	0.0559	4.661	2741	2451	54152
	MabucoSM2(S)	MabucoNM11	Qihe	Mbuti	0.056	3.488	1496	1338	30609
	MabucoSM2(S)	MabucoNM11	Liangdao1	Mbuti	0.0458	3.246	2256	2058	45237
	MabucoSM2(S)	MabucoNM11	Liangdao2	Mbuti	0.0448	4.018	4131	3777	79947
	MabucoSM2(S)	MabucoNM11	Tanshishan	Mbuti	0.0519	3.679	2022	1823	40317
	MabucoSM2(S)	MabucoNM11	Xitoucun	Mbuti	0.0654	5.505	2791	2448	54658
	MabucoSM2(S)	MabucoNM11	Taiwan_Hanben	Mbuti	0.054	7.73	4485	4025	85211
	MabucoSM2(S)	MabucoNM11	Taiwan_Gongguan	Mbuti	0.0696	6.375	3679	3200	69177
	MabucoSM2(S)	MabucoNM11	Dushan	Mbuti	0.0392	3.233	2815	2602	55993
	MabucoSM2(S)	MabucoNM11	Shamanka_EN	Mbuti	0.0469	6.461	4465	4065	85214
	MabucoSM2(S)	MabucoNM11	Baikal_EN	Mbuti	0.0584	6.867	4389	3905	83174
	MabucoSM2(S)	MabucoNM11	Man_Bac	Mbuti	0.0474	3.244	1715	1560	33455
	MabucoNM12	MabucoSM19_34	Levant_N	Mbuti	0.0245	4.366	11774	11212	251865
	MabucoNM12	MabucoSM19_33	Kostenki14	Mbuti	0.0283	4.048	11282	10662	237571
	MabucoNM12	MabucoSM19_33	Levant_N	Mbuti	0.0187	3.134	9923	9558	215520
	MabucoNM12	MabucoSM8	Levant_N	Mbuti	0.023	3.874	11289	10782	241672
	MabucoNM12	MabucoNM4	Levant_N	Mbuti	0.0177	3.337	15742	15194	343481
	MabucoNM12	MabucoSM23_1	Levant_N	Mbuti	0.028	4.011	7020	6637	149811
	MabucoNM12	MabucoNM2_2	Kostenki14	Mbuti	0.0243	3.783	19728	18792	413368
	MabucoNM12	MabucoNM2_2	Levant_N	Mbuti	0.0171	3.354	17767	17169	379913
	MabucoNM12	MabucoTG2	Levant_N	Mbuti	0.0166	3.264	17230	16667	372821
	MabucoNM12	MabucoNM14(M)	Shimao_LN	Mbuti	0.0208	3.611	13313	12770	270415
	MabucoNM12	MabucoNM14(M)	AR19K	Mbuti	0.0261	3.363	9734	9240	201285
	MabucoNM12	MabucoNM14(M)	Taiwan_Hanben	Mbuti	0.0192	4.184	13342	12839	272035
	MabucoNM12	MabucoSM12	Japan_Jomon	Mbuti	0.0181	3.071	16535	15947	332620
	MabucoNM12	MabucoSM12	Boshan	Mbuti	0.0204	3.031	17178	16491	339642
	MabucoNM12	MabucoSM12	Xiaojingshan	Mbuti	0.0228	3.75	13188	12601	261934
	MabucoNM12	MabucoSM12	Shimao_LN	Mbuti	0.0288	5.094	17696	16705	345152
	MabucoNM12	MabucoSM12	YR_MN_WGM	Mbuti	0.0289	5.1	15125	14275	295867
	MabucoNM12	MabucoSM12	Lajia4k	Mbuti	0.021	4.116	17473	16755	343664
	MabucoNM12	MabucoSM12	Mongolia_N_East	Mbuti	0.02	3.437	17144	16472	338448
	MabucoNM12	MabucoSM12	Mongolia_N_North	Mbuti	0.02	4.041	17482	16796	345497
	MabucoNM12	MabucoSM12	WLR_MN	Mbuti	0.0277	4.724	17686	16734	346205
	MabucoNM12	MabucoSM12	AR19K	Mbuti	0.0279	4.035	12588	11906	250527
	MabucoNM12	MabucoSM12	Boisman_MN	Mbuti	0.0224	4.472	17359	16598	342765
	MabucoNM12	MabucoSM12	DevilsCave_N	Mbuti	0.0192	3.449	17521	16861	347209
	MabucoNM12	MabucoSM12	AR14K	Mbuti	0.0248	4.029	12948	12322	257353
	MabucoNM12	MabucoSM12	Qihe3	Mbuti	0.0288	3.74	10662	10065	217035
	MabucoNM12	MabucoSM12	Liangdao1	Mbuti	0.0241	3.026	8957	8536	183668
	MabucoNM12	MabucoSM12	Liangdao2	Mbuti	0.0224	3.263	16558	15832	328011
	MabucoNM12	MabucoSM12	Xitoucun	Mbuti	0.0287	4.199	10678	10082	216226
	MabucoNM12	MabucoSM12	Taiwan_Hanben	Mbuti	0.0233	5.179	17605	16803	347341
	MabucoNM12	MabucoSM12	Shamanka_EN	Mbuti	0.0244	5.284	17560	16723	347248
	MabucoNM12	MabucoSM12	Baikal_EN	Mbuti	0.0165	3.077	17058	16503	339693
	MabucoNM12	MabucoSM12	Man_Bac	Mbuti	0.0237	3.338	7335	6995	147312
	MabucoNM12	MabucoNM11	Lubrak	Mbuti	0.0434	5.044	5597	5132	105742
	MabucoNM12	MabucoNM11	Zongri5.1k	Mbuti	0.0312	3.576	6451	6061	124008
	MabucoNM12	MabucoNM11	Japan_Jomon	Mbuti	0.0397	5.531	6607	6103	127504
	MabucoNM12	MabucoNM11	Bianbian	Mbuti	0.039	3.217	2830	2617	55393
	MabucoNM12	MabucoNM11	Xiaogao	Mbuti	0.053	6.087	6850	6160	127614
	MabucoNM12	MabucoNM11	Boshan	Mbuti	0.0632	7.089	7063	6224	130444
	MabucoNM12	MabucoNM11	Xiaojingshan	Mbuti	0.0838	9.496	5101	4312	94154
	MabucoNM12	MabucoNM11	Shimao_LN	Mbuti	0.07	9.677	7401	6433	136455
	MabucoNM12	MabucoNM11	YR_MN_WGM	Mbuti	0.0707	9.731	6259	5432	116155
	MabucoNM12	MabucoNM11	Miaozigou_MN	Mbuti	0.0444	3.469	2341	2142	44035
	MabucoNM12	MabucoNM11	Lajia4k	Mbuti	0.0623	9.203	7342	6481	135830
	MabucoNM12	MabucoNM11	Yumin	Mbuti	0.0487	5.539	6361	5769	120541
	MabucoNM12	MabucoNM11	Mongolia_N_East	Mbuti	0.0536	7.309	6986	6275	130655
	MabucoNM12	MabucoNM11	Mongolia_N_North	Mbuti	0.0557	8.803	7198	6439	135330
	MabucoNM12	MabucoNM11	WLR_MN	Mbuti	0.0665	8.574	7420	6495	136880
	MabucoNM12	MabucoNM11	AR19K	Mbuti	0.0765	7.877	4892	4197	91509
	MabucoNM12	MabucoNM11	Boisman_MN	Mbuti	0.0617	9.826	7180	6346	133342
	MabucoNM12	MabucoNM11	DevilsCave_N	Mbuti	0.0588	8.113	7394	6572	137363
	MabucoNM12	MabucoNM11	AR14K	Mbuti	0.0673	7.77	5062	4424	94751
	MabucoNM12	MabucoNM11	Qihe3	Mbuti	0.0607	5.852	4107	3637	79034
	MabucoNM12	MabucoNM11	Liangdao1	Mbuti	0.0525	4.555	3251	2926	63966
	MabucoNM12	MabucoNM11	Liangdao2	Mbuti	0.0506	5.792	6537	5908	124057
	MabucoNM12	MabucoNM11	Tanshishan	Mbuti	0.0619	5.282	2893	2555	56188
	MabucoNM12	MabucoNM11	Xitoucun	Mbuti	0.0742	7.984	4061	3500	77800
	MabucoNM12	MabucoNM11	Taiwan_Hanben	Mbuti	0.0622	10.981	7393	6527	137316
	MabucoNM12	MabucoNM11	Taiwan_Gongguan	Mbuti	0.0651	6.889	5669	4977	105123
	MabucoNM12	MabucoNM11	Dushan	Mbuti	0.0542	5.119	3960	3552	78493
	MabucoNM12	MabucoNM11	Baojianshan	Mbuti	0.0483	4.945	5350	4857	104207
	MabucoNM12	MabucoNM11	Shamanka_EN	Mbuti	0.0468	7.884	7273	6623	137373
	MabucoNM12	MabucoNM11	Baikal_EN	Mbuti	0.0409	5.957	6939	6394	132126
	MabucoNM12	MabucoNM11	Man_Bac	Mbuti	0.0407	3.594	2755	2540	53283
	MabucoSM23_1	MabucoSM8	Liangdao2	Mbuti	-0.0252	-3.285	8609	9055	182904
	MabucoSM23_1	MabucoNM4	AR14K	Mbuti	-0.0228	-3.194	8357	8747	177673
	MabucoSM23_1	MabucoNM12	Levant_N	Mbuti	-0.028	-4.011	6637	7020	149811
	MabucoSM23_1	MabucoNM2_2	Bianbian	Mbuti	-0.0317	-3.254	5345	5695	113019
	MabucoSM23_1	MabucoNM14(S)	AR14K	Mbuti	-0.0219	-3.083	8009	8368	170671
	MabucoSM23_1	MabucoNM14(S)	Liangdao2	Mbuti	-0.0252	-3.45	11138	11714	235335
	MabucoSM23_1	MabucoNM2_3	Bianbian	Mbuti	-0.0337	-3.606	4668	4994	102618
	MabucoSM23_1	MabucoNM2_3	AR14K	Mbuti	-0.0216	-3.161	8325	8692	178163
	MabucoSM23_1	MabucoNM2_3	Liangdao2	Mbuti	-0.022	-3.034	11335	11845	240964
	MabucoSM23_1	MabucoNM3	Xiaojingshan	Mbuti	-0.0261	-3.883	8441	8894	183546
	MabucoSM23_1	MabucoNM3	Baojianshan	Mbuti	-0.026	-3.541	9253	9748	207902
	MabucoSM23_1	MabucoTG2	Bianbian	Mbuti	-0.039	-4.066	5073	5485	111044
	MabucoSM23_1	MabucoTG2	Liangdao2	Mbuti	-0.026	-3.683	13010	13706	276429
	MabucoSM23_1	MabucoTG2	Taiwan_Hanben	Mbuti	-0.0169	-3.741	15357	15885	319548
	MabucoSM23_1	MabucoNM14(M)	Boshan	Mbuti	0.0277	3.524	8941	8460	177294
	MabucoSM23_1	MabucoNM14(M)	Shimao_LN	Mbuti	0.0323	4.653	9325	8741	182398
	MabucoSM23_1	MabucoNM14(M)	YR_MN_WGM	Mbuti	0.0302	4.385	7782	7326	153490
	MabucoSM23_1	MabucoNM14(M)	Lajia4k	Mbuti	0.0258	4.104	9215	8752	181558
	MabucoSM23_1	MabucoNM14(M)	WLR_MN	Mbuti	0.0235	3.331	9255	8829	182940
	MabucoSM23_1	MabucoNM14(M)	Boisman_MN	Mbuti	0.0171	3.001	9007	8705	180167
	MabucoSM23_1	MabucoNM14(M)	DevilsCave_N	Mbuti	0.0228	3.575	9257	8844	183607
	MabucoSM23_1	MabucoNM14(M)	Taiwan_Hanben	Mbuti	0.0196	3.762	9212	8858	183651
	MabucoSM23_1	MabucoNM14(M)	Taiwan_Gongguan	Mbuti	0.0287	3.359	7298	6891	144117
	MabucoSM23_1	MabucoNM14(M)	Shamanka_EN	Mbuti	0.0203	3.699	9232	8865	183636
	MabucoSM23_1	MabucoSM12	Shimao_LN	Mbuti	0.028	4.244	12543	11861	239743
	MabucoSM23_1	MabucoSM12	YR_MN_WGM	Mbuti	0.0401	6.204	10601	9785	202049
	MabucoSM23_1	MabucoSM12	Lajia4k	Mbuti	0.0246	4.328	12401	11807	238696
	MabucoSM23_1	MabucoSM12	Mongolia_N_East	Mbuti	0.0208	3.384	11967	11480	231010
	MabucoSM23_1	MabucoSM12	Mongolia_N_North	Mbuti	0.0201	3.562	12311	11826	238629
	MabucoSM23_1	MabucoSM12	WLR_MN	Mbuti	0.0298	4.518	12596	11867	240411
	MabucoSM23_1	MabucoSM12	Boisman_MN	Mbuti	0.0235	4.301	12173	11614	235617
	MabucoSM23_1	MabucoSM12	DevilsCave_N	Mbuti	0.0247	4.109	12488	11885	241401
	MabucoSM23_1	MabucoSM12	Taiwan_Hanben	Mbuti	0.018	3.675	12421	11980	241429
	MabucoSM23_1	MabucoSM12	Shamanka_EN	Mbuti	0.0277	5.397	12536	11860	241425
	MabucoSM23_1	MabucoSM12	Baikal_EN	Mbuti	0.0183	3.1	11924	11495	232777
	MabucoSM23_1	MabucoSM12	La_G2	Mbuti	0.0269	3.774	10142	9610	196401
	MabucoSM23_1	MabucoNM11	Japan_Jomon	Mbuti	0.0264	3.127	4930	4676	94569
	MabucoSM23_1	MabucoNM11	Xiaogao	Mbuti	0.0425	4.38	5043	4632	93685
	MabucoSM23_1	MabucoNM11	Boshan	Mbuti	0.0583	6.378	5301	4717	97425
	MabucoSM23_1	MabucoNM11	Xiaojingshan	Mbuti	0.0507	4.887	3296	2978	61375
	MabucoSM23_1	MabucoNM11	Shimao_LN	Mbuti	0.076	9.393	6164	5294	110114
	MabucoSM23_1	MabucoNM11	YR_MN_WGM	Mbuti	0.0729	8.685	5034	4350	91386
	MabucoSM23_1	MabucoNM11	Miaozigou_MN	Mbuti	0.0519	3.734	1861	1677	33813
	MabucoSM23_1	MabucoNM11	Lajia4k	Mbuti	0.0576	7.77	6016	5361	109719
	MabucoSM23_1	MabucoNM11	Yumin	Mbuti	0.0364	3.669	4638	4312	87448
	MabucoSM23_1	MabucoNM11	Mongolia_N_East	Mbuti	0.0369	4.732	5313	4935	98708
	MabucoSM23_1	MabucoNM11	Mongolia_N_North	Mbuti	0.0533	8.212	5713	5135	105343
	MabucoSM23_1	MabucoNM11	WLR_MN	Mbuti	0.0594	7.472	6108	5423	110516
	MabucoSM23_1	MabucoNM11	AR19K	Mbuti	0.0632	5.653	3415	3009	63421
	MabucoSM23_1	MabucoNM11	Boisman_MN	Mbuti	0.0559	7.931	5592	5000	102413
	MabucoSM23_1	MabucoNM11	DevilsCave_N	Mbuti	0.0567	7.678	6048	5399	111159
	MabucoSM23_1	MabucoNM11	AR14K	Mbuti	0.0328	3.284	3364	3150	64056
	MabucoSM23_1	MabucoNM11	Qihe3	Mbuti	0.0427	3.58	2728	2505	52496
	MabucoSM23_1	MabucoNM11	Qihe	Mbuti	0.0686	4.049	1281	1117	24719
	MabucoSM23_1	MabucoNM11	Liangdao2	Mbuti	0.031	3.191	4680	4398	89276
	MabucoSM23_1	MabucoNM11	Xitoucun	Mbuti	0.0533	4.777	2612	2348	49706
	MabucoSM23_1	MabucoNM11	Taiwan_Hanben	Mbuti	0.0551	9.055	6052	5420	110503
	MabucoSM23_1	MabucoNM11	Taiwan_Gongguan	Mbuti	0.0619	5.796	3919	3462	72420
	MabucoSM23_1	MabucoNM11	Dushan	Mbuti	0.0451	3.593	2631	2404	50351
	MabucoSM23_1	MabucoNM11	Baojianshan	Mbuti	0.0337	3.225	3616	3381	70323
	MabucoSM23_1	MabucoNM11	Shamanka_EN	Mbuti	0.0458	7.356	6025	5498	111178
	MabucoSM23_1	MabucoNM11	Baikal_EN	Mbuti	0.05	6.572	5488	4965	101642
	MabucoSM23_1	MabucoNM11	La_G2	Mbuti	0.0367	3.937	4842	4500	90388
	MabucoSM1	MabucoSM26_2	Shimao_LN	Mbuti	0.0153	3.088	27646	26812	544977
	MabucoSM1	MabucoNM23	Shimao_LN	Mbuti	0.0206	4.174	32870	31543	647476
	MabucoSM1	MabucoNM3	Xitoucun	Mbuti	-0.0174	-3.007	17192	17799	382061
	MabucoSM1	MabucoNM3	Baojianshan	Mbuti	-0.0202	-3.363	24380	25385	542367
	MabucoSM1	MabucoTG2	Miaozigou_MN	Mbuti	-0.0214	-3.076	10961	11441	238306
	MabucoSM1	MabucoNM14(M)	Bianbian	Mbuti	0.0244	3.135	10250	9763	205536
	MabucoSM1	MabucoNM14(M)	Xiaogao	Mbuti	0.0261	4.116	23247	22063	455202
	MabucoSM1	MabucoNM14(M)	Boshan	Mbuti	0.0263	4.214	23521	22314	460958
	MabucoSM1	MabucoNM14(M)	Xiaojingshan	Mbuti	0.0177	3.189	17861	17239	353107
	MabucoSM1	MabucoNM14(M)	Shimao_LN	Mbuti	0.0372	7.08	24075	22346	467286
	MabucoSM1	MabucoNM14(M)	YR_MN_WGM	Mbuti	0.0301	5.696	20002	18834	391212
	MabucoSM1	MabucoNM14(M)	Lajia4k	Mbuti	0.024	4.572	23663	22555	464836
	MabucoSM1	MabucoNM14(M)	Mongolia_N_East	Mbuti	0.0232	4.341	23431	22367	459759
	MabucoSM1	MabucoNM14(M)	Mongolia_N_North	Mbuti	0.0246	5.303	23794	22651	468889
	MabucoSM1	MabucoNM14(M)	WLR_MN	Mbuti	0.0244	4.277	23872	22736	468723
	MabucoSM1	MabucoNM14(M)	AR19K	Mbuti	0.0328	4.741	17015	15935	338777
	MabucoSM1	MabucoNM14(M)	Boisman_MN	Mbuti	0.0212	4.613	23569	22591	465724
	MabucoSM1	MabucoNM14(M)	DevilsCave_N	Mbuti	0.0246	4.618	23909	22762	470291
	MabucoSM1	MabucoNM14(M)	Tanshishan	Mbuti	0.0259	3.649	9993	9489	203467
	MabucoSM1	MabucoNM14(M)	Taiwan_Hanben	Mbuti	0.0239	5.728	23868	22752	470539
	MabucoSM1	MabucoNM14(M)	Taiwan_Gongguan	Mbuti	0.0291	4.437	19650	18538	383753
	MabucoSM1	MabucoNM14(M)	Shamanka_EN	Mbuti	0.0232	5.354	23743	22666	470411
	MabucoSM1	MabucoNM14(M)	Baikal_EN	Mbuti	0.0186	3.851	23076	22234	460606
	MabucoSM1	MabucoSM12	Japan_Jomon	Mbuti	0.018	3.493	29562	28515	579486
	MabucoSM1	MabucoSM12	Bianbian	Mbuti	0.0237	3.109	12862	12267	251782
	MabucoSM1	MabucoSM12	Xiaogao	Mbuti	0.0248	4.078	30480	29005	581749
	MabucoSM1	MabucoSM12	Boshan	Mbuti	0.0223	3.394	30663	29328	590935
	MabucoSM1	MabucoSM12	Xiaojingshan	Mbuti	0.0224	4.042	22686	21690	436068
	MabucoSM1	MabucoSM12	Shimao_LN	Mbuti	0.0359	6.654	31803	29598	601332
	MabucoSM1	MabucoSM12	YR_MN_WGM	Mbuti	0.0367	7.061	26639	24755	504845
	MabucoSM1	MabucoSM12	Miaozigou_MN	Mbuti	0.0223	3.079	9996	9560	192175
	MabucoSM1	MabucoSM12	Lajia4k	Mbuti	0.0248	5.036	31185	29677	598389
	MabucoSM1	MabucoSM12	Mongolia_N_East	Mbuti	0.0298	5.643	30934	29143	589317
	MabucoSM1	MabucoSM12	Mongolia_N_North	Mbuti	0.0246	5.317	31417	29906	602939
	MabucoSM1	MabucoSM12	WLR_MN	Mbuti	0.0262	4.702	31522	29912	603140
	MabucoSM1	MabucoSM12	AR19K	Mbuti	0.0266	4.177	21794	20666	425124
	MabucoSM1	MabucoSM12	Boisman_MN	Mbuti	0.0245	5.299	31099	29611	598090
	MabucoSM1	MabucoSM12	DevilsCave_N	Mbuti	0.0222	4.47	31448	30081	605336
	MabucoSM1	MabucoSM12	AR14K	Mbuti	0.019	3.341	22774	21923	443062
	MabucoSM1	MabucoSM12	Liangdao2	Mbuti	0.0245	3.958	29134	27743	564020
	MabucoSM1	MabucoSM12	Taiwan_Hanben	Mbuti	0.0221	5.233	31440	30080	605628
	MabucoSM1	MabucoSM12	Taiwan_Gongguan	Mbuti	0.0236	3.766	25259	24093	482688
	MabucoSM1	MabucoSM12	Shamanka_EN	Mbuti	0.027	6.197	31529	29871	605454
	MabucoSM1	MabucoSM12	Baikal_EN	Mbuti	0.0191	4.126	30392	29252	590842
	MabucoSM1	MabucoSM12	La_G2	Mbuti	0.0196	3.543	24988	24026	488898
	MabucoSM1	MabucoNM11	Lubrak	Mbuti	0.038	5.1	9929	9202	185244
	MabucoSM1	MabucoNM11	Shannan3k	Mbuti	0.0332	3.674	8917	8344	169526
	MabucoSM1	MabucoNM11	Zongri5.1k	Mbuti	0.0397	5.353	11796	10896	220259
	MabucoSM1	MabucoNM11	Tianyuan	Mbuti	0.0238	3.107	11252	10729	221062
	MabucoSM1	MabucoNM11	Japan_Jomon	Mbuti	0.0389	6.331	11964	11069	227055
	MabucoSM1	MabucoNM11	Bianbian	Mbuti	0.0533	5.133	5083	4568	95693
	MabucoSM1	MabucoNM11	Xiaogao	Mbuti	0.0636	8.464	12402	10919	225674
	MabucoSM1	MabucoNM11	Boshan	Mbuti	0.0721	9.827	12804	11081	231598
	MabucoSM1	MabucoNM11	Xiaojingshan	Mbuti	0.0811	11.253	8798	7478	159128
	MabucoSM1	MabucoNM11	Shimao_LN	Mbuti	0.0778	13.047	13498	11550	242620
	MabucoSM1	MabucoNM11	YR_MN_WGM	Mbuti	0.0802	12.43	11268	9595	202363
	MabucoSM1	MabucoNM11	Miaozigou_MN	Mbuti	0.0666	6.282	4287	3752	77148
	MabucoSM1	MabucoNM11	Lajia4k	Mbuti	0.0597	10.104	13235	11743	241525
	MabucoSM1	MabucoNM11	Yumin	Mbuti	0.0431	5.813	11494	10545	214994
	MabucoSM1	MabucoNM11	Mongolia_N_East	Mbuti	0.0586	9.353	12674	11270	232322
	MabucoSM1	MabucoNM11	Mongolia_N_North	Mbuti	0.0614	11.516	13158	11636	241498
	MabucoSM1	MabucoNM11	WLR_MN	Mbuti	0.0665	10.033	13387	11717	243352
	MabucoSM1	MabucoNM11	AR19K	Mbuti	0.0749	9.518	8499	7314	157881
	MabucoSM1	MabucoNM11	Boisman_MN	Mbuti	0.0642	11.93	13045	11471	237983
	MabucoSM1	MabucoNM11	DevilsCave_N	Mbuti	0.0638	10.75	13390	11785	244387
	MabucoSM1	MabucoNM11	AR14K	Mbuti	0.0584	8.155	8952	7964	166408
	MabucoSM1	MabucoNM11	Qihe3	Mbuti	0.0571	6.568	6620	5905	128140
	MabucoSM1	MabucoNM11	Qihe	Mbuti	0.0532	4.712	3198	2875	64069
	MabucoSM1	MabucoNM11	Liangdao1	Mbuti	0.0609	6.208	5513	4880	104357
	MabucoSM1	MabucoNM11	Liangdao2	Mbuti	0.0537	6.932	11647	10460	216817
	MabucoSM1	MabucoNM11	Tanshishan	Mbuti	0.0628	6.534	4778	4213	91846
	MabucoSM1	MabucoNM11	Xitoucun	Mbuti	0.0563	7.163	6562	5863	126520
	MabucoSM1	MabucoNM11	Taiwan_Hanben	Mbuti	0.0646	13.318	13389	11765	244406
	MabucoSM1	MabucoNM11	Taiwan_Gongguan	Mbuti	0.0759	9.781	10073	8651	181737
	MabucoSM1	MabucoNM11	Dushan	Mbuti	0.0555	6.234	6732	6025	129018
	MabucoSM1	MabucoNM11	Baojianshan	Mbuti	0.0374	4.915	9165	8503	178107
	MabucoSM1	MabucoNM11	Shamanka_EN	Mbuti	0.0541	10.795	13254	11894	244438
	MabucoSM1	MabucoNM11	Baikal_EN	Mbuti	0.0546	9.885	12677	11364	234551
	MabucoSM1	MabucoNM11	La_G2	Mbuti	0.0378	5.257	10333	9580	197025
	MabucoSM1	MabucoNM11	Man_Bac	Mbuti	0.0325	3.567	4457	4177	84761
	MabucoNM2_2	MabucoSM26_2	Lajia4k	Mbuti	0.0205	4.452	28578	27433	562779
	MabucoNM2_2	MabucoSM26_2	Liangdao2	Mbuti	0.0212	3.627	26397	25303	524858
	MabucoNM2_2	MabucoNM23	Bianbian	Mbuti	0.0217	3.079	13394	12825	270389
	MabucoNM2_2	MabucoNM23	Miaozigou_MN	Mbuti	0.0247	3.548	10804	10283	213116
	MabucoNM2_2	MabucoSM19_34	Man_Bac	Mbuti	0.0245	3.634	9042	8610	181942
	MabucoNM2_2	MabucoSM8	Man_Bac	Mbuti	0.0212	3.118	8750	8387	174674
	MabucoNM2_2	MabucoNM4	Boshan	Mbuti	0.0182	3.164	33905	32695	681072
	MabucoNM2_2	MabucoNM12	Kostenki14	Mbuti	-0.0243	-3.783	18792	19728	413368
	MabucoNM2_2	MabucoNM12	Levant_N	Mbuti	-0.0171	-3.354	17169	17767	379913
	MabucoNM2_2	MabucoSM23_1	Bianbian	Mbuti	0.0317	3.254	5695	5345	113019
	MabucoNM2_2	MabucoNM3	Baojianshan	Mbuti	-0.0181	-3.015	25590	26533	553866
	MabucoNM2_2	MabucoNM3	Loschbour	Mbuti	-0.0172	-3.028	32365	33498	711291
	MabucoNM2_2	MabucoNM14(M)	Bianbian	Mbuti	0.0328	4.432	10491	9825	208599
	MabucoNM2_2	MabucoNM14(M)	Xiaogao	Mbuti	0.0253	4.075	23893	22713	464857
	MabucoNM2_2	MabucoNM14(M)	Boshan	Mbuti	0.0327	5.37	24347	22807	471346
	MabucoNM2_2	MabucoNM14(M)	Shimao_LN	Mbuti	0.0278	5.325	24627	23294	478668
	MabucoNM2_2	MabucoNM14(M)	YR_MN_WGM	Mbuti	0.028	5.563	20556	19436	400544
	MabucoNM2_2	MabucoNM14(M)	Miaozigou_MN	Mbuti	0.0338	4.356	7931	7412	153868
	MabucoNM2_2	MabucoNM14(M)	Lajia4k	Mbuti	0.0325	6.527	24642	23088	476097
	MabucoNM2_2	MabucoNM14(M)	Yumin	Mbuti	0.0213	3.186	22775	21825	446934
	MabucoNM2_2	MabucoNM14(M)	Mongolia_N_East	Mbuti	0.019	3.831	24018	23124	469939
	MabucoNM2_2	MabucoNM14(M)	Mongolia_N_North	Mbuti	0.0211	4.582	24433	23423	480055
	MabucoNM2_2	MabucoNM14(M)	WLR_MN	Mbuti	0.0273	4.886	24590	23282	480074
	MabucoNM2_2	MabucoNM14(M)	AR19K	Mbuti	0.0271	3.905	17317	16405	344640
	MabucoNM2_2	MabucoNM14(M)	Boisman_MN	Mbuti	0.0189	4.192	24252	23354	476500
	MabucoNM2_2	MabucoNM14(M)	DevilsCave_N	Mbuti	0.0272	4.992	24712	23404	481763
	MabucoNM2_2	MabucoNM14(M)	Liangdao2	Mbuti	0.0196	3.218	22829	21951	450866
	MabucoNM2_2	MabucoNM14(M)	Tanshishan	Mbuti	0.0224	3.24	10067	9627	206011
	MabucoNM2_2	MabucoNM14(M)	Xitoucun	Mbuti	0.0183	3.142	14051	13546	286679
	MabucoNM2_2	MabucoNM14(M)	Taiwan_Hanben	Mbuti	0.026	6.275	24675	23422	482009
	MabucoNM2_2	MabucoNM14(M)	Taiwan_Gongguan	Mbuti	0.0198	3.13	19824	19054	390037
	MabucoNM2_2	MabucoNM14(M)	Shamanka_EN	Mbuti	0.0207	4.732	24508	23516	481890
	MabucoNM2_2	MabucoNM14(M)	Baikal_EN	Mbuti	0.0196	4.086	23875	22957	471219
	MabucoNM2_2	MabucoNM14(M)	La_G2	Mbuti	0.0213	3.733	19451	18638	387522
	MabucoNM2_2	MabucoNM14(M)	Man_Bac	Mbuti	0.0215	3.23	9568	9166	188584
	MabucoNM2_2	MabucoSM12	Japan_Jomon	Mbuti	0.0186	3.703	30395	29285	594234
	MabucoNM2_2	MabucoSM12	Bianbian	Mbuti	0.0348	4.928	13272	12379	256358
	MabucoNM2_2	MabucoSM12	Xiaogao	Mbuti	0.0282	4.783	31552	29823	596831
	MabucoNM2_2	MabucoSM12	Boshan	Mbuti	0.0282	4.684	31836	30089	607133
	MabucoNM2_2	MabucoSM12	Xiaojingshan	Mbuti	0.0215	4.151	23100	22129	442816
	MabucoNM2_2	MabucoSM12	Shimao_LN	Mbuti	0.03	5.735	32677	30772	619550
	MabucoNM2_2	MabucoSM12	YR_MN_WGM	Mbuti	0.0373	7.456	27579	25593	519653
	MabucoNM2_2	MabucoSM12	Miaozigou_MN	Mbuti	0.0386	5.168	10459	9682	197329
	MabucoNM2_2	MabucoSM12	Lajia4k	Mbuti	0.0363	7.761	32714	30425	616467
	MabucoNM2_2	MabucoSM12	Yumin	Mbuti	0.0233	3.768	29853	28492	571626
	MabucoNM2_2	MabucoSM12	Mongolia_N_East	Mbuti	0.0264	5.42	31819	30182	605398
	MabucoNM2_2	MabucoSM12	Mongolia_N_North	Mbuti	0.0257	5.823	32510	30884	620565
	MabucoNM2_2	MabucoSM12	WLR_MN	Mbuti	0.0296	5.545	32646	30768	621338
	MabucoNM2_2	MabucoSM12	AR19K	Mbuti	0.0254	4.003	22385	21275	434235
	MabucoNM2_2	MabucoSM12	Boisman_MN	Mbuti	0.0283	6.379	32242	30468	615070
	MabucoNM2_2	MabucoSM12	DevilsCave_N	Mbuti	0.0277	5.509	32724	30959	623730
	MabucoNM2_2	MabucoSM12	AR14K	Mbuti	0.0222	4.03	23201	22193	449983
	MabucoNM2_2	MabucoSM12	Liangdao1	Mbuti	0.0211	3.12	15107	14483	300332
	MabucoNM2_2	MabucoSM12	Liangdao2	Mbuti	0.0292	4.939	30149	28441	578206
	MabucoNM2_2	MabucoSM12	Xitoucun	Mbuti	0.0255	4.57	17887	17000	352418
	MabucoNM2_2	MabucoSM12	Taiwan_Hanben	Mbuti	0.0254	6.427	32677	31056	624013
	MabucoNM2_2	MabucoSM12	Shamanka_EN	Mbuti	0.027	6.465	32627	30911	623853
	MabucoNM2_2	MabucoSM12	Baikal_EN	Mbuti	0.0215	4.588	31499	30173	607560
	MabucoNM2_2	MabucoSM12	La_G2	Mbuti	0.0249	4.674	26027	24763	504005
	MabucoNM2_2	MabucoSM12	Man_Bac	Mbuti	0.0264	4.374	12143	11517	234076
	MabucoNM2_2	MabucoNM11	Lubrak	Mbuti	0.0296	3.836	10272	9682	190989
	MabucoNM2_2	MabucoNM11	Shannan3k	Mbuti	0.0314	3.741	9268	8704	173292
	MabucoNM2_2	MabucoNM11	Zongri5.1k	Mbuti	0.0276	3.628	12162	11509	227576
	MabucoNM2_2	MabucoNM11	Japan_Jomon	Mbuti	0.0379	6.011	12505	11592	235223
	MabucoNM2_2	MabucoNM11	Bianbian	Mbuti	0.0616	5.981	5273	4661	97769
	MabucoNM2_2	MabucoNM11	Xiaogao	Mbuti	0.0693	9.363	13040	11351	233655
	MabucoNM2_2	MabucoNM11	Boshan	Mbuti	0.0771	10.169	13531	11594	240710
	MabucoNM2_2	MabucoNM11	Xiaojingshan	Mbuti	0.0709	9.717	8972	7784	162110
	MabucoNM2_2	MabucoNM11	Shimao_LN	Mbuti	0.0711	11.761	14197	12313	254366
	MabucoNM2_2	MabucoNM11	YR_MN_WGM	Mbuti	0.0751	12.263	11771	10127	211744
	MabucoNM2_2	MabucoNM11	Miaozigou_MN	Mbuti	0.0713	6.711	4548	3942	80425
	MabucoNM2_2	MabucoNM11	Lajia4k	Mbuti	0.0706	11.654	14141	12277	253150
	MabucoNM2_2	MabucoNM11	Yumin	Mbuti	0.0513	6.875	12108	10925	221705
	MabucoNM2_2	MabucoNM11	Mongolia_N_East	Mbuti	0.0581	9.19	13360	11893	241571
	MabucoNM2_2	MabucoNM11	Mongolia_N_North	Mbuti	0.0606	10.856	13892	12305	252204
	MabucoNM2_2	MabucoNM11	WLR_MN	Mbuti	0.066	9.991	14148	12396	255181
	MabucoNM2_2	MabucoNM11	AR19K	Mbuti	0.0731	8.471	8914	7699	162531
	MabucoNM2_2	MabucoNM11	Boisman_MN	Mbuti	0.0618	11.286	13749	12150	248011
	MabucoNM2_2	MabucoNM11	DevilsCave_N	Mbuti	0.0723	11.67	14294	12365	256315
	MabucoNM2_2	MabucoNM11	AR14K	Mbuti	0.0675	9.194	9313	8135	169707
	MabucoNM2_2	MabucoNM11	Qihe3	Mbuti	0.0575	6.511	6971	6214	131680
	MabucoNM2_2	MabucoNM11	Qihe	Mbuti	0.0506	4.527	3320	3000	65047
	MabucoNM2_2	MabucoNM11	Liangdao1	Mbuti	0.0598	6.422	5676	5036	106538
	MabucoNM2_2	MabucoNM11	Liangdao2	Mbuti	0.0592	7.924	12194	10830	224260
	MabucoNM2_2	MabucoNM11	Tanshishan	Mbuti	0.0566	5.922	4920	4393	93586
	MabucoNM2_2	MabucoNM11	Xitoucun	Mbuti	0.0616	7.722	6828	6036	128907
	MabucoNM2_2	MabucoNM11	Taiwan_Hanben	Mbuti	0.0664	12.979	14213	12444	256252
	MabucoNM2_2	MabucoNM11	Taiwan_Gongguan	Mbuti	0.0728	8.975	10394	8982	186360
	MabucoNM2_2	MabucoNM11	Dushan	Mbuti	0.0556	6.24	6934	6204	131620
	MabucoNM2_2	MabucoNM11	Baojianshan	Mbuti	0.0396	5.013	9506	8783	182366
	MabucoNM2_2	MabucoNM11	Shamanka_EN	Mbuti	0.0521	9.89	14029	12641	256365
	MabucoNM2_2	MabucoNM11	Baikal_EN	Mbuti	0.0573	9.645	13435	11980	244570
	MabucoNM2_2	MabucoNM11	La_G2	Mbuti	0.035	5.006	10961	10220	206803
	MabucoNM2_2	MabucoNM11	Man_Bac	Mbuti	0.0378	4.248	4583	4249	86463
	MabucoNM14(S)	MabucoSM26_2	Lajia4k	Mbuti	0.0156	3.279	24371	23621	484311
	MabucoNM14(S)	MabucoSM26_2	Liangdao2	Mbuti	0.0252	3.929	23006	21875	459107
	MabucoNM14(S)	MabucoNM23	Xiaogao	Mbuti	0.0186	3.262	28430	27391	563050
	MabucoNM14(S)	MabucoNM23	Liangdao2	Mbuti	0.0194	3.126	27405	26361	547217
	MabucoNM14(S)	MabucoSM19_34	Man_Bac	Mbuti	0.0269	3.783	8073	7650	161899
	MabucoNM14(S)	MabucoSM8	Xiaojingshan	Mbuti	0.0205	3.226	14425	13844	290689
	MabucoNM14(S)	MabucoSM8	Man_Bac	Mbuti	0.0219	3.008	7715	7384	155541
	MabucoNM14(S)	MabucoSM23_1	AR14K	Mbuti	0.0219	3.083	8368	8009	170671
	MabucoNM14(S)	MabucoSM23_1	Liangdao2	Mbuti	0.0252	3.45	11714	11138	235335
	MabucoNM14(S)	MabucoTG2	YR_MN_WGM	Mbuti	-0.014	-3.073	26202	26945	546715
	MabucoNM14(S)	MabucoNM14(M)	Xiaogao	Mbuti	0.0277	4.539	21594	20432	420756
	MabucoNM14(S)	MabucoNM14(M)	Boshan	Mbuti	0.0319	5.076	21917	20562	425596
	MabucoNM14(S)	MabucoNM14(M)	Shimao_LN	Mbuti	0.0285	5.397	22035	20813	430336
	MabucoNM14(S)	MabucoNM14(M)	YR_MN_WGM	Mbuti	0.0269	4.964	18395	17433	360546
	MabucoNM14(S)	MabucoNM14(M)	Lajia4k	Mbuti	0.0257	5.071	21887	20792	428045
	MabucoNM14(S)	MabucoNM14(M)	Mongolia_N_East	Mbuti	0.0201	3.827	21561	20710	424179
	MabucoNM14(S)	MabucoNM14(M)	Mongolia_N_North	Mbuti	0.0224	4.797	21916	20954	431791
	MabucoNM14(S)	MabucoNM14(M)	WLR_MN	Mbuti	0.0193	3.466	21869	21042	431654
	MabucoNM14(S)	MabucoNM14(M)	AR19K	Mbuti	0.0245	3.743	15890	15128	317816
	MabucoNM14(S)	MabucoNM14(M)	Boisman_MN	Mbuti	0.0166	3.672	21699	20991	429055
	MabucoNM14(S)	MabucoNM14(M)	DevilsCave_N	Mbuti	0.024	4.476	22086	21050	433116
	MabucoNM14(S)	MabucoNM14(M)	Qihe	Mbuti	0.0285	3.476	6883	6502	144584
	MabucoNM14(S)	MabucoNM14(M)	Liangdao2	Mbuti	0.0247	3.942	20755	19753	409791
	MabucoNM14(S)	MabucoNM14(M)	Tanshishan	Mbuti	0.0249	3.301	9506	9043	193774
	MabucoNM14(S)	MabucoNM14(M)	Xitoucun	Mbuti	0.0225	3.757	13182	12602	268738
	MabucoNM14(S)	MabucoNM14(M)	Taiwan_Hanben	Mbuti	0.028	6.606	22141	20935	433328
	MabucoNM14(S)	MabucoNM14(M)	Taiwan_Gongguan	Mbuti	0.0244	3.671	18230	17361	357129
	MabucoNM14(S)	MabucoNM14(M)	Dushan	Mbuti	0.0229	3.25	13546	12939	275521
	MabucoNM14(S)	MabucoNM14(M)	Shamanka_EN	Mbuti	0.021	4.836	21907	21008	433214
	MabucoNM14(S)	MabucoNM14(M)	Baikal_EN	Mbuti	0.0233	4.741	21465	20486	424957
	MabucoNM14(S)	MabucoNM14(M)	La_G2	Mbuti	0.0249	4.106	17473	16625	348579
	MabucoNM14(S)	MabucoSM12	Japan_Jomon	Mbuti	0.0196	3.672	26446	25427	525417
	MabucoNM14(S)	MabucoSM12	Xiaogao	Mbuti	0.0294	4.827	27548	25974	529368
	MabucoNM14(S)	MabucoSM12	Boshan	Mbuti	0.0279	4.241	27684	26179	536654
	MabucoNM14(S)	MabucoSM12	Xiaojingshan	Mbuti	0.0239	4.149	20848	19877	404728
	MabucoNM14(S)	MabucoSM12	Shimao_LN	Mbuti	0.0326	5.85	28321	26533	544380
	MabucoNM14(S)	MabucoSM12	YR_MN_WGM	Mbuti	0.0333	6.321	23780	22246	457079
	MabucoNM14(S)	MabucoSM12	Miaozigou_MN	Mbuti	0.0242	3.27	8965	8543	174385
	MabucoNM14(S)	MabucoSM12	Lajia4k	Mbuti	0.0291	6.064	28076	26489	541665
	MabucoNM14(S)	MabucoSM12	Yumin	Mbuti	0.0207	3.273	25975	24923	507090
	MabucoNM14(S)	MabucoSM12	Mongolia_N_East	Mbuti	0.03	5.647	27682	26071	534484
	MabucoNM14(S)	MabucoSM12	Mongolia_N_North	Mbuti	0.0254	5.51	28090	26697	545766
	MabucoNM14(S)	MabucoSM12	WLR_MN	Mbuti	0.027	4.838	28188	26708	546022
	MabucoNM14(S)	MabucoSM12	AR19K	Mbuti	0.0218	3.542	19862	19015	393269
	MabucoNM14(S)	MabucoSM12	Boisman_MN	Mbuti	0.0254	5.636	27865	26484	541638
	MabucoNM14(S)	MabucoSM12	DevilsCave_N	Mbuti	0.0249	4.81	28219	26849	548009
	MabucoNM14(S)	MabucoSM12	AR14K	Mbuti	0.0245	4.368	20964	19959	410980
	MabucoNM14(S)	MabucoSM12	Qihe3	Mbuti	0.0256	3.701	16024	15225	324937
	MabucoNM14(S)	MabucoSM12	Liangdao1	Mbuti	0.0274	3.733	13746	13012	277223
	MabucoNM14(S)	MabucoSM12	Liangdao2	Mbuti	0.0369	5.89	26561	24671	514605
	MabucoNM14(S)	MabucoSM12	Xitoucun	Mbuti	0.0291	4.965	16321	15399	325388
	MabucoNM14(S)	MabucoSM12	Taiwan_Hanben	Mbuti	0.0269	6.251	28260	26780	548260
	MabucoNM14(S)	MabucoSM12	Taiwan_Gongguan	Mbuti	0.0188	3.001	22760	21922	442137
	MabucoNM14(S)	MabucoSM12	Dushan	Mbuti	0.0259	3.922	16588	15751	334085
	MabucoNM14(S)	MabucoSM12	Shamanka_EN	Mbuti	0.0279	6.314	28208	26679	548117
	MabucoNM14(S)	MabucoSM12	Baikal_EN	Mbuti	0.0268	5.356	27480	26048	536029
	MabucoNM14(S)	MabucoSM12	La_G2	Mbuti	0.0257	4.445	22453	21328	442692
	MabucoNM14(S)	MabucoSM12	Man_Bac	Mbuti	0.0297	4.663	10950	10318	213652
	MabucoNM14(S)	MabucoNM11	Lubrak	Mbuti	0.0471	6.075	8935	8132	166103
	MabucoNM14(S)	MabucoNM11	Zongri5.1k	Mbuti	0.0325	3.988	10442	9786	197802
	MabucoNM14(S)	MabucoNM11	Japan_Jomon	Mbuti	0.0438	6.741	10659	9764	202123
	MabucoNM14(S)	MabucoNM11	Bianbian	Mbuti	0.0586	5.335	4645	4131	87956
	MabucoNM14(S)	MabucoNM11	Xiaogao	Mbuti	0.0737	9.335	11136	9608	202451
	MabucoNM14(S)	MabucoNM11	Boshan	Mbuti	0.0729	9.25	11364	9819	206927
	MabucoNM14(S)	MabucoNM11	Xiaojingshan	Mbuti	0.0791	10.638	8016	6840	146386
	MabucoNM14(S)	MabucoNM11	Shimao_LN	Mbuti	0.0678	10.975	11772	10277	215204
	MabucoNM14(S)	MabucoNM11	YR_MN_WGM	Mbuti	0.0753	11.307	9795	8423	179194
	MabucoNM14(S)	MabucoNM11	Miaozigou_MN	Mbuti	0.0598	5.434	3715	3296	68550
	MabucoNM14(S)	MabucoNM11	Lajia4k	Mbuti	0.0664	10.479	11781	10313	214167
	MabucoNM14(S)	MabucoNM11	Yumin	Mbuti	0.0572	7.372	10338	9221	191766
	MabucoNM14(S)	MabucoNM11	Mongolia_N_East	Mbuti	0.0576	8.58	11273	10046	206921
	MabucoNM14(S)	MabucoNM11	Mongolia_N_North	Mbuti	0.0624	10.789	11654	10285	214155
	MabucoNM14(S)	MabucoNM11	WLR_MN	Mbuti	0.0626	9	11765	10380	215860
	MabucoNM14(S)	MabucoNM11	AR19K	Mbuti	0.0778	9.139	7803	6677	144664
	MabucoNM14(S)	MabucoNM11	Boisman_MN	Mbuti	0.0634	11.076	11544	10167	211287
	MabucoNM14(S)	MabucoNM11	DevilsCave_N	Mbuti	0.0683	11.06	11846	10330	216766
	MabucoNM14(S)	MabucoNM11	AR14K	Mbuti	0.065	9.277	8216	7213	152763
	MabucoNM14(S)	MabucoNM11	Qihe3	Mbuti	0.0581	6.301	6212	5530	118775
	MabucoNM14(S)	MabucoNM11	Qihe	Mbuti	0.0619	5.482	3054	2698	60550
	MabucoNM14(S)	MabucoNM11	Liangdao1	Mbuti	0.0639	6.267	5071	4462	97366
	MabucoNM14(S)	MabucoNM11	Liangdao2	Mbuti	0.0669	8.65	10598	9270	195071
	MabucoNM14(S)	MabucoNM11	Tanshishan	Mbuti	0.0639	6.287	4492	3953	86046
	MabucoNM14(S)	MabucoNM11	Xitoucun	Mbuti	0.076	9.494	6224	5346	117822
	MabucoNM14(S)	MabucoNM11	Taiwan_Hanben	Mbuti	0.0678	12.895	11882	10373	216762
	MabucoNM14(S)	MabucoNM11	Taiwan_Gongguan	Mbuti	0.0745	8.708	9033	7780	164415
	MabucoNM14(S)	MabucoNM11	Dushan	Mbuti	0.059	6.262	6284	5584	120263
	MabucoNM14(S)	MabucoNM11	Baojianshan	Mbuti	0.0465	5.785	8386	7641	162800
	MabucoNM14(S)	MabucoNM11	Shamanka_EN	Mbuti	0.0535	9.79	11697	10508	216815
	MabucoNM14(S)	MabucoNM11	Baikal_EN	Mbuti	0.0589	9.572	11313	10054	208868
	MabucoNM14(S)	MabucoNM11	La_G2	Mbuti	0.0451	5.944	9245	8447	174842
	MabucoNM14(S)	MabucoNM11	Man_Bac	Mbuti	0.0516	5.359	4085	3684	77817
	MabucoNM2_3	MabucoSM26_2	Lajia4k	Mbuti	0.0176	3.644	24800	23944	492693
	MabucoNM2_3	MabucoSM26_2	Liangdao2	Mbuti	0.0202	3.413	23436	22507	469067
	MabucoNM2_3	MabucoNM23	Xiaogao	Mbuti	0.0185	3.148	29462	28391	578001
	MabucoNM2_3	MabucoNM23	Shimao_LN	Mbuti	0.0158	3.073	30108	29168	593967
	MabucoNM2_3	MabucoNM23	Mongolia_N_North	Mbuti	0.0145	3.245	30019	29161	596242
	MabucoNM2_3	MabucoSM19_34	Mongolia_N_North	Mbuti	0.0149	3.203	22694	22027	455651
	MabucoNM2_3	MabucoSM19_34	Man_Bac	Mbuti	0.0268	3.902	8382	7943	168053
	MabucoNM2_3	MabucoSM8	Xiaojingshan	Mbuti	0.0201	3.498	14985	14395	301647
	MabucoNM2_3	MabucoSM8	Man_Bac	Mbuti	0.0263	3.747	8084	7669	161615
	MabucoNM2_3	MabucoNM4	Boshan	Mbuti	0.0204	3.435	29783	28591	598806
	MabucoNM2_3	MabucoNM4	Xiaojingshan	Mbuti	0.0163	3.191	22033	21325	445024
	MabucoNM2_3	MabucoSM23_1	Bianbian	Mbuti	0.0337	3.606	4994	4668	102618
	MabucoNM2_3	MabucoSM23_1	AR14K	Mbuti	0.0216	3.161	8692	8325	178163
	MabucoNM2_3	MabucoSM23_1	Liangdao2	Mbuti	0.022	3.034	11845	11335	240964
	MabucoNM2_3	MabucoNM14(M)	Japan_Jomon	Mbuti	0.0178	3.359	21043	20306	429625
	MabucoNM2_3	MabucoNM14(M)	Bianbian	Mbuti	0.0304	3.921	9838	9257	198328
	MabucoNM2_3	MabucoNM14(M)	Xiaogao	Mbuti	0.0293	4.742	21816	20576	430467
	MabucoNM2_3	MabucoNM14(M)	Boshan	Mbuti	0.0318	5.155	21975	20619	434582
	MabucoNM2_3	MabucoNM14(M)	Shimao_LN	Mbuti	0.0314	5.938	22134	20787	438853
	MabucoNM2_3	MabucoNM14(M)	YR_MN_WGM	Mbuti	0.0267	4.936	18484	17522	368013
	MabucoNM2_3	MabucoNM14(M)	Lajia4k	Mbuti	0.0307	6.286	22054	20740	436544
	MabucoNM2_3	MabucoNM14(M)	Mongolia_N_East	Mbuti	0.02	3.748	21660	20810	433734
	MabucoNM2_3	MabucoNM14(M)	Mongolia_N_North	Mbuti	0.0255	5.442	22033	20939	440865
	MabucoNM2_3	MabucoNM14(M)	WLR_MN	Mbuti	0.0271	5.031	22041	20877	440177
	MabucoNM2_3	MabucoNM14(M)	AR19K	Mbuti	0.0333	4.699	16049	15014	323642
	MabucoNM2_3	MabucoNM14(M)	Boisman_MN	Mbuti	0.0188	4.185	21830	21024	438542
	MabucoNM2_3	MabucoNM14(M)	DevilsCave_N	Mbuti	0.0268	5.172	22178	21021	441511
	MabucoNM2_3	MabucoNM14(M)	Liangdao1	Mbuti	0.0239	3.242	11155	10635	230998
	MabucoNM2_3	MabucoNM14(M)	Tanshishan	Mbuti	0.0273	3.641	9488	8984	197823
	MabucoNM2_3	MabucoNM14(M)	Taiwan_Hanben	Mbuti	0.0255	6.017	22089	20990	441740
	MabucoNM2_3	MabucoNM14(M)	Taiwan_Gongguan	Mbuti	0.0276	4.148	18566	17570	368084
	MabucoNM2_3	MabucoNM14(M)	Shamanka_EN	Mbuti	0.0223	5.13	21933	20977	441613
	MabucoNM2_3	MabucoNM14(M)	Baikal_EN	Mbuti	0.0202	4.059	21421	20572	433882
	MabucoNM2_3	MabucoSM12	Japan_Jomon	Mbuti	0.0213	4.036	27382	26240	541507
	MabucoNM2_3	MabucoSM12	Bianbian	Mbuti	0.0295	4.161	12188	11489	240933
	MabucoNM2_3	MabucoSM12	Xiaogao	Mbuti	0.0299	4.821	28291	26649	542755
	MabucoNM2_3	MabucoSM12	Boshan	Mbuti	0.0315	4.866	28473	26736	549059
	MabucoNM2_3	MabucoSM12	Xiaojingshan	Mbuti	0.0266	4.828	21673	20550	418433
	MabucoNM2_3	MabucoSM12	Shimao_LN	Mbuti	0.0349	6.567	28993	27036	555705
	MabucoNM2_3	MabucoSM12	YR_MN_WGM	Mbuti	0.0355	6.49	24385	22714	467361
	MabucoNM2_3	MabucoSM12	Miaozigou_MN	Mbuti	0.0364	5.028	9364	8706	179749
	MabucoNM2_3	MabucoSM12	Lajia4k	Mbuti	0.0312	6.424	28687	26951	552904
	MabucoNM2_3	MabucoSM12	Mongolia_N_East	Mbuti	0.029	5.586	28371	26770	547855
	MabucoNM2_3	MabucoSM12	Mongolia_N_North	Mbuti	0.0293	6.192	28813	27175	558034
	MabucoNM2_3	MabucoSM12	WLR_MN	Mbuti	0.0352	6.383	29037	27060	557315
	MabucoNM2_3	MabucoSM12	AR19K	Mbuti	0.0269	4.138	20295	19230	401328
	MabucoNM2_3	MabucoSM12	Boisman_MN	Mbuti	0.0278	6.07	28620	27071	554622
	MabucoNM2_3	MabucoSM12	DevilsCave_N	Mbuti	0.0281	5.518	28869	27292	559121
	MabucoNM2_3	MabucoSM12	AR14K	Mbuti	0.0253	4.538	21813	20739	426387
	MabucoNM2_3	MabucoSM12	Liangdao1	Mbuti	0.0333	4.754	14153	13240	282095
	MabucoNM2_3	MabucoSM12	Liangdao2	Mbuti	0.026	4.386	26955	25588	526810
	MabucoNM2_3	MabucoSM12	Xitoucun	Mbuti	0.0244	4.049	16618	15827	333121
	MabucoNM2_3	MabucoSM12	Taiwan_Hanben	Mbuti	0.0254	6.14	28803	27376	559397
	MabucoNM2_3	MabucoSM12	Taiwan_Gongguan	Mbuti	0.0212	3.478	23593	22613	457872
	MabucoNM2_3	MabucoSM12	Dushan	Mbuti	0.0263	3.975	16857	15994	341435
	MabucoNM2_3	MabucoSM12	Shamanka_EN	Mbuti	0.028	6.435	28764	27199	559220
	MabucoNM2_3	MabucoSM12	Baikal_EN	Mbuti	0.0228	4.488	28011	26762	548284
	MabucoNM2_3	MabucoSM12	La_G2	Mbuti	0.0202	3.687	22808	21905	450956
	MabucoNM2_3	MabucoSM12	Man_Bac	Mbuti	0.0275	4.331	11340	10733	221175
	MabucoNM2_3	MabucoNM11	Lubrak	Mbuti	0.0431	5.675	9200	8439	171095
	MabucoNM2_3	MabucoNM11	Shannan3k	Mbuti	0.0275	3.261	8420	7970	160051
	MabucoNM2_3	MabucoNM11	Zongri5.1k	Mbuti	0.0424	5.508	10879	9995	202933
	MabucoNM2_3	MabucoNM11	Tianyuan	Mbuti	0.0268	3.321	10345	9806	203325
	MabucoNM2_3	MabucoNM11	AR33K	Mbuti	0.0233	3.097	10601	10119	208643
	MabucoNM2_3	MabucoNM11	Japan_Jomon	Mbuti	0.04	6.432	10940	10099	208295
	MabucoNM2_3	MabucoNM11	Bianbian	Mbuti	0.061	5.936	4834	4278	90870
	MabucoNM2_3	MabucoNM11	Xiaogao	Mbuti	0.0676	8.684	11340	9903	207067
	MabucoNM2_3	MabucoNM11	Boshan	Mbuti	0.0757	10.194	11671	10029	210779
	MabucoNM2_3	MabucoNM11	Xiaojingshan	Mbuti	0.0757	10.278	8398	7216	151714
	MabucoNM2_3	MabucoNM11	Shimao_LN	Mbuti	0.0724	10.952	11997	10377	217533
	MabucoNM2_3	MabucoNM11	YR_MN_WGM	Mbuti	0.0758	11.458	10013	8601	182008
	MabucoNM2_3	MabucoNM11	Miaozigou_MN	Mbuti	0.0784	7.362	3891	3325	70535
	MabucoNM2_3	MabucoNM11	Lajia4k	Mbuti	0.0617	10.07	11821	10446	216436
	MabucoNM2_3	MabucoNM11	Yumin	Mbuti	0.0539	7.135	10732	9634	198568
	MabucoNM2_3	MabucoNM11	Mongolia_N_East	Mbuti	0.0572	8.797	11482	10240	211203
	MabucoNM2_3	MabucoNM11	Mongolia_N_North	Mbuti	0.0626	11.304	11846	10451	217700
	MabucoNM2_3	MabucoNM11	WLR_MN	Mbuti	0.0717	11.211	11992	10387	218158
	MabucoNM2_3	MabucoNM11	AR19K	Mbuti	0.0806	9.521	8013	6818	147335
	MabucoNM2_3	MabucoNM11	Boisman_MN	Mbuti	0.0606	11.018	11711	10373	215449
	MabucoNM2_3	MabucoNM11	DevilsCave_N	Mbuti	0.0688	11.486	11975	10432	218931
	MabucoNM2_3	MabucoNM11	AR14K	Mbuti	0.0574	7.865	8594	7661	159251
	MabucoNM2_3	MabucoNM11	Qihe3	Mbuti	0.0573	6.447	6233	5556	119438
	MabucoNM2_3	MabucoNM11	Qihe	Mbuti	0.062	5.357	3142	2775	61868
	MabucoNM2_3	MabucoNM11	Liangdao1	Mbuti	0.0659	6.668	5211	4566	98810
	MabucoNM2_3	MabucoNM11	Liangdao2	Mbuti	0.048	6.334	10616	9644	199082
	MabucoNM2_3	MabucoNM11	Tanshishan	Mbuti	0.0757	7.654	4687	4028	88299
	MabucoNM2_3	MabucoNM11	Xitoucun	Mbuti	0.0674	8.108	6334	5534	120477
	MabucoNM2_3	MabucoNM11	Taiwan_Hanben	Mbuti	0.0648	12.829	11963	10508	219004
	MabucoNM2_3	MabucoNM11	Taiwan_Gongguan	Mbuti	0.0701	8.676	9383	8154	170620
	MabucoNM2_3	MabucoNM11	Dushan	Mbuti	0.0589	6.486	6411	5697	122794
	MabucoNM2_3	MabucoNM11	Baojianshan	Mbuti	0.0421	5.328	8658	7958	167211
	MabucoNM2_3	MabucoNM11	Shamanka_EN	Mbuti	0.0536	10.036	11811	10609	218980
	MabucoNM2_3	MabucoNM11	Baikal_EN	Mbuti	0.0559	9.451	11452	10238	212264
	MabucoNM2_3	MabucoNM11	La_G2	Mbuti	0.0282	3.849	9180	8677	176088
	MabucoNM2_3	MabucoNM11	Man_Bac	Mbuti	0.0351	3.769	4220	3934	80591
	MabucoNM3	MabucoSM26_2	Xiaojingshan	Mbuti	0.023	4.185	18975	18122	380233
	MabucoNM3	MabucoSM26_2	Mongolia_N_East	Mbuti	0.0162	3.054	25089	24290	505799
	MabucoNM3	MabucoSM26_2	Mongolia_N_North	Mbuti	0.0142	3.096	25571	24857	517498
	MabucoNM3	MabucoSM26_2	Liangdao2	Mbuti	0.0225	3.611	24088	23027	487449
	MabucoNM3	MabucoSM26_2	Taiwan_Hanben	Mbuti	0.0132	3.057	25653	24986	520013
	MabucoNM3	MabucoNM23	Xiaojingshan	Mbuti	0.0175	3.218	22616	21839	449055
	MabucoNM3	MabucoNM23	Shimao_LN	Mbuti	0.0176	3.472	30975	29903	612428
	MabucoNM3	MabucoNM23	Miaozigou_MN	Mbuti	0.0263	3.606	10060	9545	197227
	MabucoNM3	MabucoNM23	Mongolia_N_East	Mbuti	0.0154	3.118	30307	29388	600944
	MabucoNM3	MabucoNM23	Mongolia_N_North	Mbuti	0.0173	3.853	30914	29861	614293
	MabucoNM3	MabucoNM23	DevilsCave_N	Mbuti	0.0154	3.169	31050	30110	616281
	MabucoNM3	MabucoNM23	Shamanka_EN	Mbuti	0.0143	3.452	30890	30021	616392
	MabucoNM3	MabucoSM19_34	Mongolia_N_North	Mbuti	0.018	3.884	23596	22763	472931
	MabucoNM3	MabucoSM19_34	Baojianshan	Mbuti	0.0213	3.267	17275	16553	357557
	MabucoNM3	MabucoSM19_34	Man_Bac	Mbuti	0.0325	4.741	8650	8106	172616
	MabucoNM3	MabucoSM19_33	Mongolia_N_North	Mbuti	0.0154	3.356	20110	19500	406145
	MabucoNM3	MabucoSM19_33	Man_Bac	Mbuti	0.0221	3.031	7548	7221	150111
	MabucoNM3	MabucoSM8	Xiaojingshan	Mbuti	0.0232	3.883	14712	14044	307889
	MabucoNM3	MabucoSM8	Taiwan_Hanben	Mbuti	0.0133	3.151	21752	21180	457733
	MabucoNM3	MabucoSM8	Man_Bac	Mbuti	0.0334	4.669	8054	7534	166159
	MabucoNM3	MabucoNM4	Boshan	Mbuti	0.0222	3.458	31037	29688	620760
	MabucoNM3	MabucoNM4	Xiaojingshan	Mbuti	0.0214	3.965	22716	21765	455316
	MabucoNM3	MabucoNM4	Baojianshan	Mbuti	0.0188	3.09	24615	23707	509925
	MabucoNM3	MabucoSM23_1	Xiaojingshan	Mbuti	0.0261	3.883	8894	8441	183546
	MabucoNM3	MabucoSM23_1	Baojianshan	Mbuti	0.026	3.541	9748	9253	207902
	MabucoNM3	MabucoSM1	Xitoucun	Mbuti	0.0174	3.007	17799	17192	382061
	MabucoNM3	MabucoSM1	Baojianshan	Mbuti	0.0202	3.363	25385	24380	542367
	MabucoNM3	MabucoNM2_2	Baojianshan	Mbuti	0.0181	3.015	26533	25590	553866
	MabucoNM3	MabucoNM2_2	Loschbour	Mbuti	0.0172	3.028	33498	32365	711291
	MabucoNM3	MabucoNM14(M)	Japan_Jomon	Mbuti	0.0181	3.328	21386	20627	436132
	MabucoNM3	MabucoNM14(M)	Bianbian	Mbuti	0.0227	3.045	9815	9380	199944
	MabucoNM3	MabucoNM14(M)	Xiaogao	Mbuti	0.0192	3.054	21867	21042	437630
	MabucoNM3	MabucoNM14(M)	Boshan	Mbuti	0.0341	5.342	22409	20932	442246
	MabucoNM3	MabucoNM14(M)	Xiaojingshan	Mbuti	0.0229	4.029	17245	16472	345834
	MabucoNM3	MabucoNM14(M)	Shimao_LN	Mbuti	0.0324	5.9	22610	21189	446886
	MabucoNM3	MabucoNM14(M)	YR_MN_WGM	Mbuti	0.0259	4.892	18817	17865	375562
	MabucoNM3	MabucoNM14(M)	Miaozigou_MN	Mbuti	0.033	4.275	7299	6832	145072
	MabucoNM3	MabucoNM14(M)	Lajia4k	Mbuti	0.027	5.333	22339	21164	444539
	MabucoNM3	MabucoNM14(M)	Yumin	Mbuti	0.0209	3.159	20989	20130	422608
	MabucoNM3	MabucoNM14(M)	Mongolia_N_East	Mbuti	0.0265	5.05	22164	21018	441171
	MabucoNM3	MabucoNM14(M)	Mongolia_N_North	Mbuti	0.0281	5.965	22520	21289	448716
	MabucoNM3	MabucoNM14(M)	WLR_MN	Mbuti	0.0279	4.864	22469	21251	448211
	MabucoNM3	MabucoNM14(M)	AR19K	Mbuti	0.0323	4.479	16155	15144	328164
	MabucoNM3	MabucoNM14(M)	Boisman_MN	Mbuti	0.0212	4.752	22253	21328	446208
	MabucoNM3	MabucoNM14(M)	DevilsCave_N	Mbuti	0.0287	5.619	22581	21321	449594
	MabucoNM3	MabucoNM14(M)	Qihe	Mbuti	0.0273	3.2	6944	6575	149035
	MabucoNM3	MabucoNM14(M)	Liangdao2	Mbuti	0.0234	3.76	21168	20198	425928
	MabucoNM3	MabucoNM14(M)	Tanshishan	Mbuti	0.0266	3.776	9580	9082	199716
	MabucoNM3	MabucoNM14(M)	Xitoucun	Mbuti	0.0249	4.098	13427	12775	277871
	MabucoNM3	MabucoNM14(M)	Taiwan_Hanben	Mbuti	0.0306	7.148	22610	21268	449813
	MabucoNM3	MabucoNM14(M)	Taiwan_Gongguan	Mbuti	0.0299	4.245	18813	17721	372984
	MabucoNM3	MabucoNM14(M)	Baojianshan	Mbuti	0.0297	4.611	18321	17265	374946
	MabucoNM3	MabucoNM14(M)	Shamanka_EN	Mbuti	0.0258	5.658	22451	21321	449684
	MabucoNM3	MabucoNM14(M)	Baikal_EN	Mbuti	0.0215	4.196	21870	20951	441593
	MabucoNM3	MabucoNM14(M)	La_G2	Mbuti	0.0262	4.528	17803	16893	362015
	MabucoNM3	MabucoNM14(M)	Man_Bac	Mbuti	0.0324	4.711	9109	8537	182983
	MabucoNM3	MabucoSM12	Japan_Jomon	Mbuti	0.021	3.901	27933	26782	553150
	MabucoNM3	MabucoSM12	Bianbian	Mbuti	0.0251	3.409	12318	11715	243722
	MabucoNM3	MabucoSM12	Xiaogao	Mbuti	0.0234	3.833	28655	27345	555435
	MabucoNM3	MabucoSM12	Boshan	Mbuti	0.0329	5.182	29118	27264	562468
	MabucoNM3	MabucoSM12	Xiaojingshan	Mbuti	0.0316	5.598	22037	20685	425541
	MabucoNM3	MabucoSM12	Shimao_LN	Mbuti	0.0376	7.009	29751	27592	570081
	MabucoNM3	MabucoSM12	YR_MN_WGM	Mbuti	0.0367	6.712	25003	23234	480615
	MabucoNM3	MabucoSM12	Miaozigou_MN	Mbuti	0.0423	5.791	9563	8787	183747
	MabucoNM3	MabucoSM12	Lajia4k	Mbuti	0.0319	6.699	29355	27541	567222
	MabucoNM3	MabucoSM12	Yumin	Mbuti	0.0245	3.864	27347	26039	534589
	MabucoNM3	MabucoSM12	Mongolia_N_East	Mbuti	0.037	6.925	29250	27162	561032
	MabucoNM3	MabucoSM12	Mongolia_N_North	Mbuti	0.0336	7.171	29652	27722	572125
	MabucoNM3	MabucoSM12	WLR_MN	Mbuti	0.0358	6.687	29657	27604	571741
	MabucoNM3	MabucoSM12	AR19K	Mbuti	0.0301	4.598	20698	19488	409404
	MabucoNM3	MabucoSM12	Boisman_MN	Mbuti	0.0309	6.677	29321	27561	568240
	MabucoNM3	MabucoSM12	DevilsCave_N	Mbuti	0.0305	5.892	29614	27861	573664
	MabucoNM3	MabucoSM12	AR14K	Mbuti	0.0243	4.358	21894	20856	430023
	MabucoNM3	MabucoSM12	Qihe3	Mbuti	0.0287	4.23	16610	15684	337363
	MabucoNM3	MabucoSM12	Liangdao1	Mbuti	0.0259	3.708	14309	13586	288587
	MabucoNM3	MabucoSM12	Liangdao2	Mbuti	0.0327	5.136	27728	25972	539663
	MabucoNM3	MabucoSM12	Xitoucun	Mbuti	0.0349	5.883	17048	15900	339529
	MabucoNM3	MabucoSM12	Taiwan_Hanben	Mbuti	0.03	6.813	29612	27888	573940
	MabucoNM3	MabucoSM12	Taiwan_Gongguan	Mbuti	0.026	4.042	24205	22978	466707
	MabucoNM3	MabucoSM12	Dushan	Mbuti	0.0238	3.489	17170	16372	347825
	MabucoNM3	MabucoSM12	Baojianshan	Mbuti	0.0267	4.126	23440	22219	467865
	MabucoNM3	MabucoSM12	Shamanka_EN	Mbuti	0.033	7.301	29608	27714	573766
	MabucoNM3	MabucoSM12	Baikal_EN	Mbuti	0.025	4.986	28701	27301	561834
	MabucoNM3	MabucoSM12	La_G2	Mbuti	0.0283	5.016	23510	22214	463609
	MabucoNM3	MabucoSM12	Man_Bac	Mbuti	0.0327	5.414	11688	10947	225862
	MabucoNM3	MabucoSM12	Loschbour	Mbuti	0.0177	3.057	27671	26710	567070
	MabucoNM3	MabucoNM11	Lubrak	Mbuti	0.0378	4.753	9271	8595	175040
	MabucoNM3	MabucoNM11	Zongri5.1k	Mbuti	0.038	4.931	10955	10153	207438
	MabucoNM3	MabucoNM11	Japan_Jomon	Mbuti	0.0407	6.456	11127	10257	213293
	MabucoNM3	MabucoNM11	Bianbian	Mbuti	0.0448	4.371	4757	4350	91774
	MabucoNM3	MabucoNM11	Xiaogao	Mbuti	0.0606	7.848	11476	10165	212334
	MabucoNM3	MabucoNM11	Boshan	Mbuti	0.0772	10.112	11868	10167	216713
	MabucoNM3	MabucoNM11	Xiaojingshan	Mbuti	0.0849	11.64	8449	7127	154267
	MabucoNM3	MabucoNM11	Shimao_LN	Mbuti	0.0775	12.198	12293	10525	224602
	MabucoNM3	MabucoNM11	YR_MN_WGM	Mbuti	0.0746	10.838	10233	8812	188301
	MabucoNM3	MabucoNM11	Miaozigou_MN	Mbuti	0.0935	8.688	4036	3346	72345
	MabucoNM3	MabucoNM11	Lajia4k	Mbuti	0.0647	10.599	12138	10662	223562
	MabucoNM3	MabucoNM11	Yumin	Mbuti	0.053	7.007	10728	9649	202710
	MabucoNM3	MabucoNM11	Mongolia_N_East	Mbuti	0.0637	9.911	11743	10336	217208
	MabucoNM3	MabucoNM11	Mongolia_N_North	Mbuti	0.066	11.638	12145	10640	224336
	MabucoNM3	MabucoNM11	WLR_MN	Mbuti	0.0752	11.348	12311	10588	225287
	MabucoNM3	MabucoNM11	AR19K	Mbuti	0.0815	9.661	8052	6839	150349
	MabucoNM3	MabucoNM11	Boisman_MN	Mbuti	0.0631	11.242	12012	10587	221663
	MabucoNM3	MabucoNM11	DevilsCave_N	Mbuti	0.074	12.07	12283	10590	226143
	MabucoNM3	MabucoNM11	AR14K	Mbuti	0.0634	8.681	8549	7529	160079
	MabucoNM3	MabucoNM11	Qihe3	Mbuti	0.0664	7.625	6411	5612	123076
	MabucoNM3	MabucoNM11	Qihe	Mbuti	0.0603	5.357	3117	2762	62718
	MabucoNM3	MabucoNM11	Liangdao1	Mbuti	0.0612	6.439	5243	4638	101148
	MabucoNM3	MabucoNM11	Liangdao2	Mbuti	0.058	7.321	10872	9680	204544
	MabucoNM3	MabucoNM11	Tanshishan	Mbuti	0.0621	6.41	4615	4075	89295
	MabucoNM3	MabucoNM11	Xitoucun	Mbuti	0.08	9.721	6465	5507	122852
	MabucoNM3	MabucoNM11	Taiwan_Hanben	Mbuti	0.0711	13.462	12303	10670	226177
	MabucoNM3	MabucoNM11	Taiwan_Gongguan	Mbuti	0.0767	9.152	9546	8186	173885
	MabucoNM3	MabucoNM11	Dushan	Mbuti	0.0563	5.971	6444	5757	125141
	MabucoNM3	MabucoNM11	Baojianshan	Mbuti	0.0578	7.104	8895	7923	170811
	MabucoNM3	MabucoNM11	Shamanka_EN	Mbuti	0.0549	10.215	12129	10867	226173
	MabucoNM3	MabucoNM11	Baikal_EN	Mbuti	0.0574	9.148	11691	10423	218602
	MabucoNM3	MabucoNM11	La_G2	Mbuti	0.0423	5.882	9525	8751	182392
	MabucoNM3	MabucoNM11	Man_Bac	Mbuti	0.0492	5.502	4361	3952	82447
	MabucoTG2	MabucoSM26_2	Shimao_LN	Mbuti	0.018	3.589	28089	27093	554283
	MabucoTG2	MabucoSM26_2	Lajia4k	Mbuti	0.0216	4.728	28008	26826	551811
	MabucoTG2	MabucoSM26_2	Mongolia_N_North	Mbuti	0.0158	3.724	27905	27035	553939
	MabucoTG2	MabucoSM26_2	Liangdao2	Mbuti	0.023	3.875	25917	24753	515964
	MabucoTG2	MabucoSM26_2	Taiwan_Hanben	Mbuti	0.0121	3.098	27918	27250	558128
	MabucoTG2	MabucoSM26_2	Shamanka_EN	Mbuti	0.0127	3.147	27880	27183	558017
	MabucoTG2	MabucoNM23	Bianbian	Mbuti	0.0223	3.11	13213	12636	266525
	MabucoTG2	MabucoNM23	Shimao_LN	Mbuti	0.0221	4.462	33352	31908	656024
	MabucoTG2	MabucoNM23	YR_MN_WGM	Mbuti	0.0196	4.06	27843	26772	551496
	MabucoTG2	MabucoNM23	Miaozigou_MN	Mbuti	0.0333	4.763	10699	10009	209011
	MabucoTG2	MabucoNM23	Mongolia_N_North	Mbuti	0.0161	3.679	33047	32002	656895
	MabucoTG2	MabucoNM23	AR19K	Mbuti	0.0195	3.049	22598	21734	453994
	MabucoTG2	MabucoNM23	Shamanka_EN	Mbuti	0.0145	3.584	33092	32148	660643
	MabucoTG2	MabucoSM19_34	Bianbian	Mbuti	0.0263	3.365	9783	9282	197339
	MabucoTG2	MabucoSM19_34	Mongolia_N_North	Mbuti	0.0161	3.655	26207	25379	522633
	MabucoTG2	MabucoSM19_34	Baikal_EN	Mbuti	0.018	3.872	25313	24418	506899
	MabucoTG2	MabucoSM19_34	Man_Bac	Mbuti	0.0258	3.982	8906	8457	178618
	MabucoTG2	MabucoSM19_33	Mongolia_N_North	Mbuti	0.0176	3.928	22040	21280	444793
	MabucoTG2	MabucoSM8	Shannan3k	Mbuti	0.021	3.025	16784	16094	340656
	MabucoTG2	MabucoSM8	Bianbian	Mbuti	0.0247	3.066	9208	8765	189154
	MabucoTG2	MabucoSM8	Man_Bac	Mbuti	0.0234	3.299	8507	8117	171626
	MabucoTG2	MabucoNM4	Boshan	Mbuti	0.0224	3.696	33623	32148	668690
	MabucoTG2	MabucoNM12	Levant_N	Mbuti	-0.0166	-3.264	16667	17230	372821
	MabucoTG2	MabucoSM23_1	Bianbian	Mbuti	0.039	4.066	5485	5073	111044
	MabucoTG2	MabucoSM23_1	Liangdao2	Mbuti	0.026	3.683	13706	13010	276429
	MabucoTG2	MabucoSM23_1	Taiwan_Hanben	Mbuti	0.0169	3.741	15885	15357	319548
	MabucoTG2	MabucoSM1	Miaozigou_MN	Mbuti	0.0214	3.076	11441	10961	238306
	MabucoTG2	MabucoNM14(S)	YR_MN_WGM	Mbuti	0.014	3.073	26945	26202	546715
	MabucoTG2	MabucoNM14(M)	Bianbian	Mbuti	0.034	4.517	10288	9612	206081
	MabucoTG2	MabucoNM14(M)	Xiaogao	Mbuti	0.0208	3.503	23110	22170	457721
	MabucoTG2	MabucoNM14(M)	Boshan	Mbuti	0.0335	5.196	23580	22050	463986
	MabucoTG2	MabucoNM14(M)	Shimao_LN	Mbuti	0.0359	6.998	24054	22389	470769
	MabucoTG2	MabucoNM14(M)	YR_MN_WGM	Mbuti	0.032	6.101	20059	18814	393904
	MabucoTG2	MabucoNM14(M)	Miaozigou_MN	Mbuti	0.043	5.495	7785	7143	151406
	MabucoTG2	MabucoNM14(M)	Lajia4k	Mbuti	0.0305	6.338	23829	22418	468320
	MabucoTG2	MabucoNM14(M)	Yumin	Mbuti	0.02	3.103	22078	21214	440519
	MabucoTG2	MabucoNM14(M)	Mongolia_N_East	Mbuti	0.0184	3.517	23250	22408	462749
	MabucoTG2	MabucoNM14(M)	Mongolia_N_North	Mbuti	0.0275	6.206	23874	22594	472217
	MabucoTG2	MabucoNM14(M)	WLR_MN	Mbuti	0.0303	5.405	23912	22508	472194
	MabucoTG2	MabucoNM14(M)	AR19K	Mbuti	0.0325	4.707	16992	15921	340434
	MabucoTG2	MabucoNM14(M)	Boisman_MN	Mbuti	0.0192	4.437	23513	22626	468879
	MabucoTG2	MabucoNM14(M)	DevilsCave_N	Mbuti	0.0255	4.879	23906	22718	473823
	MabucoTG2	MabucoNM14(M)	Liangdao2	Mbuti	0.019	3.075	22114	21289	444474
	MabucoTG2	MabucoNM14(M)	Tanshishan	Mbuti	0.0262	3.575	9873	9369	203529
	MabucoTG2	MabucoNM14(M)	Taiwan_Hanben	Mbuti	0.0265	6.366	23906	22671	474070
	MabucoTG2	MabucoNM14(M)	Taiwan_Gongguan	Mbuti	0.0263	4.157	19475	18478	385094
	MabucoTG2	MabucoNM14(M)	Shamanka_EN	Mbuti	0.0227	5.413	23755	22699	473949
	MabucoTG2	MabucoNM14(M)	Baikal_EN	Mbuti	0.0199	4.079	23168	22263	463862
	MabucoTG2	MabucoNM14(M)	La_G2	Mbuti	0.0226	3.873	18903	18068	381192
	MabucoTG2	MabucoSM12	Japan_Jomon	Mbuti	0.0164	3.088	29619	28665	584559
	MabucoTG2	MabucoSM12	Bianbian	Mbuti	0.0364	5.043	13080	12161	252884
	MabucoTG2	MabucoSM12	Xiaogao	Mbuti	0.027	4.721	30787	29167	586871
	MabucoTG2	MabucoSM12	Boshan	Mbuti	0.0331	5.264	31250	29248	596959
	MabucoTG2	MabucoSM12	Xiaojingshan	Mbuti	0.0191	3.595	22534	21691	437437
	MabucoTG2	MabucoSM12	Shimao_LN	Mbuti	0.0414	7.857	32283	29719	608400
	MabucoTG2	MabucoSM12	YR_MN_WGM	Mbuti	0.0452	9	26993	24661	510508
	MabucoTG2	MabucoSM12	Miaozigou_MN	Mbuti	0.0491	6.855	10304	9339	193903
	MabucoTG2	MabucoSM12	Lajia4k	Mbuti	0.0375	8.201	31824	29526	605401
	MabucoTG2	MabucoSM12	Yumin	Mbuti	0.0252	4.196	29079	27652	562733
	MabucoTG2	MabucoSM12	Mongolia_N_East	Mbuti	0.03	5.718	31115	29303	595188
	MabucoTG2	MabucoSM12	Mongolia_N_North	Mbuti	0.0315	6.999	31875	29927	609658
	MabucoTG2	MabucoSM12	WLR_MN	Mbuti	0.039	7.058	32156	29741	610200
	MabucoTG2	MabucoSM12	AR19K	Mbuti	0.0312	5.051	21945	20617	428335
	MabucoTG2	MabucoSM12	Boisman_MN	Mbuti	0.0301	6.829	31499	29659	604476
	MabucoTG2	MabucoSM12	DevilsCave_N	Mbuti	0.0275	5.408	31832	30130	612520
	MabucoTG2	MabucoSM12	AR14K	Mbuti	0.0209	3.847	22677	21747	444241
	MabucoTG2	MabucoSM12	Liangdao1	Mbuti	0.0282	4.007	14936	14116	297078
	MabucoTG2	MabucoSM12	Liangdao2	Mbuti	0.0318	5.021	29480	27663	569046
	MabucoTG2	MabucoSM12	Xitoucun	Mbuti	0.027	4.427	17609	16683	348106
	MabucoTG2	MabucoSM12	Taiwan_Hanben	Mbuti	0.0286	6.768	31888	30117	612811
	MabucoTG2	MabucoSM12	Taiwan_Gongguan	Mbuti	0.0222	3.558	25236	24140	485305
	MabucoTG2	MabucoSM12	Shamanka_EN	Mbuti	0.0332	7.686	31960	29908	612650
	MabucoTG2	MabucoSM12	Baikal_EN	Mbuti	0.0259	5.499	30839	29279	597140
	MabucoTG2	MabucoSM12	La_G2	Mbuti	0.0282	5.222	25373	23983	494900
	MabucoTG2	MabucoSM12	Man_Bac	Mbuti	0.0241	3.914	11867	11309	230953
	MabucoTG2	MabucoNM11	Lubrak	Mbuti	0.0394	5.411	10132	9363	187134
	MabucoTG2	MabucoNM11	Shannan3k	Mbuti	0.0328	3.624	9072	8496	170428
	MabucoTG2	MabucoNM11	Zongri5.1k	Mbuti	0.0322	4.261	11902	11159	222832
	MabucoTG2	MabucoNM11	Tianyuan	Mbuti	0.0293	3.884	11520	10863	224001
	MabucoTG2	MabucoNM11	Japan_Jomon	Mbuti	0.0402	6.577	12188	11246	230193
	MabucoTG2	MabucoNM11	Bianbian	Mbuti	0.0651	6.276	5205	4569	96184
	MabucoTG2	MabucoNM11	Xiaogao	Mbuti	0.0643	8.453	12633	11106	228525
	MabucoTG2	MabucoNM11	Boshan	Mbuti	0.0799	10.397	13170	11220	235403
	MabucoTG2	MabucoNM11	Xiaojingshan	Mbuti	0.068	9.163	8758	7643	159687
	MabucoTG2	MabucoNM11	Shimao_LN	Mbuti	0.08	13.649	13904	11843	247807
	MabucoTG2	MabucoNM11	YR_MN_WGM	Mbuti	0.0839	13.24	11538	9752	206495
	MabucoTG2	MabucoNM11	Miaozigou_MN	Mbuti	0.0846	8.637	4440	3747	78521
	MabucoTG2	MabucoNM11	Lajia4k	Mbuti	0.0701	12.395	13738	11937	246603
	MabucoTG2	MabucoNM11	Yumin	Mbuti	0.0529	7.057	11802	10617	217460
	MabucoTG2	MabucoNM11	Mongolia_N_East	Mbuti	0.0597	9.353	13014	11549	235971
	MabucoTG2	MabucoNM11	Mongolia_N_North	Mbuti	0.0656	11.953	13562	11893	246031
	MabucoTG2	MabucoNM11	WLR_MN	Mbuti	0.0734	11.163	13866	11969	248548
	MabucoTG2	MabucoNM11	AR19K	Mbuti	0.0801	9.832	8739	7443	159773
	MabucoTG2	MabucoNM11	Boisman_MN	Mbuti	0.064	11.73	13358	11750	242247
	MabucoTG2	MabucoNM11	DevilsCave_N	Mbuti	0.066	11.061	13776	12071	249648
	MabucoTG2	MabucoNM11	AR14K	Mbuti	0.0551	7.757	8999	8059	167007
	MabucoTG2	MabucoNM11	Qihe3	Mbuti	0.0547	6.037	6763	6062	129376
	MabucoTG2	MabucoNM11	Qihe	Mbuti	0.0624	5.494	3324	2933	64373
	MabucoTG2	MabucoNM11	Liangdao1	Mbuti	0.062	6.357	5589	4936	105035
	MabucoTG2	MabucoNM11	Liangdao2	Mbuti	0.0592	7.695	11900	10569	219675
	MabucoTG2	MabucoNM11	Tanshishan	Mbuti	0.0567	5.733	4862	4340	92069
	MabucoTG2	MabucoNM11	Xitoucun	Mbuti	0.0664	8.112	6737	5899	127030
	MabucoTG2	MabucoNM11	Taiwan_Hanben	Mbuti	0.0664	13.012	13785	12068	249615
	MabucoTG2	MabucoNM11	Taiwan_Gongguan	Mbuti	0.0769	9.585	10241	8778	183158
	MabucoTG2	MabucoNM11	Dushan	Mbuti	0.0489	5.218	6764	6133	129790
	MabucoTG2	MabucoNM11	Baojianshan	Mbuti	0.0417	5.645	9336	8588	179349
	MabucoTG2	MabucoNM11	Shamanka_EN	Mbuti	0.0564	10.96	13649	12193	249698
	MabucoTG2	MabucoNM11	Baikal_EN	Mbuti	0.0583	10.299	13033	11596	238827
	MabucoTG2	MabucoNM11	La_G2	Mbuti	0.0346	4.975	10715	9999	201458
	MabucoTG2	MabucoNM11	Man_Bac	Mbuti	0.0395	4.337	4520	4177	85059
	MabucoNM14(M)	MabucoSM26_2	Boshan	Mbuti	-0.0247	-3.862	16941	17799	355936
	MabucoNM14(M)	MabucoSM26_2	Shimao_LN	Mbuti	-0.024	-4.271	17176	18022	359737
	MabucoNM14(M)	MabucoSM26_2	YR_MN_WGM	Mbuti	-0.0194	-3.391	14572	15149	304508
	MabucoNM14(M)	MabucoSM26_2	WLR_MN	Mbuti	-0.0196	-3.444	17256	17946	360762
	MabucoNM14(M)	MabucoSM26_2	DevilsCave_N	Mbuti	-0.0189	-3.249	17363	18031	361857
	MabucoNM14(M)	MabucoSM26_2	Taiwan_Hanben	Mbuti	-0.019	-4.337	17325	17996	362025
	MabucoNM14(M)	MabucoNM23	Boshan	Mbuti	-0.0191	-3.014	21048	21869	433783
	MabucoNM14(M)	MabucoNM23	Lajia4k	Mbuti	-0.0181	-3.569	21190	21973	436010
	MabucoNM14(M)	MabucoNM23	Taiwan_Hanben	Mbuti	-0.0157	-3.595	21400	22084	441362
	MabucoNM14(M)	MabucoSM19_34	Boshan	Mbuti	-0.0269	-4.038	15521	16378	322346
	MabucoNM14(M)	MabucoSM19_34	Shimao_LN	Mbuti	-0.0252	-4.405	15948	16773	330852
	MabucoNM14(M)	MabucoSM19_34	YR_MN_WGM	Mbuti	-0.021	-3.589	13351	13925	275548
	MabucoNM14(M)	MabucoSM19_34	Miaozigou_MN	Mbuti	-0.0332	-3.62	5096	5446	106168
	MabucoNM14(M)	MabucoSM19_34	Lajia4k	Mbuti	-0.0228	-4.094	15939	16682	329136
	MabucoNM14(M)	MabucoSM19_34	WLR_MN	Mbuti	-0.0214	-3.513	16062	16764	331864
	MabucoNM14(M)	MabucoSM19_34	DevilsCave_N	Mbuti	-0.0253	-4.372	16065	16900	333118
	MabucoNM14(M)	MabucoSM19_34	Taiwan_Hanben	Mbuti	-0.0188	-4.114	16156	16777	333180
	MabucoNM14(M)	MabucoSM19_34	Shamanka_EN	Mbuti	-0.0161	-3.506	16142	16669	333196
	MabucoNM14(M)	MabucoSM19_33	Bianbian	Mbuti	-0.0345	-3.784	5995	6424	129556
	MabucoNM14(M)	MabucoSM19_33	Xiaogao	Mbuti	-0.0237	-3.508	13476	14130	281772
	MabucoNM14(M)	MabucoSM19_33	Boshan	Mbuti	-0.0313	-4.439	13526	14401	285904
	MabucoNM14(M)	MabucoSM19_33	Shimao_LN	Mbuti	-0.0312	-5.291	13869	14761	292916
	MabucoNM14(M)	MabucoSM19_33	YR_MN_WGM	Mbuti	-0.0298	-4.961	11557	12266	243595
	MabucoNM14(M)	MabucoSM19_33	Lajia4k	Mbuti	-0.0242	-4.419	13917	14606	291335
	MabucoNM14(M)	MabucoSM19_33	Mongolia_N_North	Mbuti	-0.0165	-3.273	14009	14479	292925
	MabucoNM14(M)	MabucoSM19_33	WLR_MN	Mbuti	-0.0285	-4.549	13929	14745	293794
	MabucoNM14(M)	MabucoSM19_33	AR19K	Mbuti	-0.0286	-3.562	9609	10175	207610
	MabucoNM14(M)	MabucoSM19_33	Boisman_MN	Mbuti	-0.0166	-3.333	13927	14398	290236
	MabucoNM14(M)	MabucoSM19_33	DevilsCave_N	Mbuti	-0.025	-4.233	14045	14764	294854
	MabucoNM14(M)	MabucoSM19_33	Xitoucun	Mbuti	-0.0256	-3.529	8019	8440	173911
	MabucoNM14(M)	MabucoSM19_33	Taiwan_Hanben	Mbuti	-0.0231	-5.017	14050	14713	294935
	MabucoNM14(M)	MabucoSM19_33	Taiwan_Gongguan	Mbuti	-0.0248	-3.514	11131	11698	234831
	MabucoNM14(M)	MabucoSM19_33	Shamanka_EN	Mbuti	-0.0194	-4.061	14061	14618	294931
	MabucoNM14(M)	MabucoSM8	Xiaogao	Mbuti	-0.0227	-3.418	14795	15483	304859
	MabucoNM14(M)	MabucoSM8	Boshan	Mbuti	-0.0283	-4.105	14823	15687	309650
	MabucoNM14(M)	MabucoSM8	Shimao_LN	Mbuti	-0.0307	-5.198	15266	16233	317618
	MabucoNM14(M)	MabucoSM8	YR_MN_WGM	Mbuti	-0.0251	-4.139	12745	13401	264674
	MabucoNM14(M)	MabucoSM8	Lajia4k	Mbuti	-0.0229	-4.254	15263	15979	315924
	MabucoNM14(M)	MabucoSM8	Mongolia_N_East	Mbuti	-0.0175	-3.083	15103	15641	309449
	MabucoNM14(M)	MabucoSM8	Mongolia_N_North	Mbuti	-0.0205	-4.23	15327	15970	317441
	MabucoNM14(M)	MabucoSM8	WLR_MN	Mbuti	-0.0229	-3.839	15345	16063	318591
	MabucoNM14(M)	MabucoSM8	Boisman_MN	Mbuti	-0.0146	-3.004	15279	15730	314420
	MabucoNM14(M)	MabucoSM8	DevilsCave_N	Mbuti	-0.0207	-3.632	15465	16120	319777
	MabucoNM14(M)	MabucoSM8	Taiwan_Hanben	Mbuti	-0.0173	-3.914	15517	16064	319844
	MabucoNM14(M)	MabucoSM8	Shamanka_EN	Mbuti	-0.02	-4.232	15424	16055	319851
	MabucoNM14(M)	MabucoSM8	Baikal_EN	Mbuti	-0.0187	-3.526	14962	15533	310912
	MabucoNM14(M)	MabucoNM4	Shimao_LN	Mbuti	-0.0244	-4.48	20647	21682	440482
	MabucoNM14(M)	MabucoNM4	YR_MN_WGM	Mbuti	-0.0235	-4.372	17353	18189	369572
	MabucoNM14(M)	MabucoNM4	Lajia4k	Mbuti	-0.0226	-4.572	20641	21596	438197
	MabucoNM14(M)	MabucoNM4	Mongolia_N_East	Mbuti	-0.0202	-3.76	20479	21322	433591
	MabucoNM14(M)	MabucoNM4	Mongolia_N_North	Mbuti	-0.0171	-3.642	20802	21526	441796
	MabucoNM14(M)	MabucoNM4	WLR_MN	Mbuti	-0.0194	-3.55	20699	21516	441774
	MabucoNM14(M)	MabucoNM4	DevilsCave_N	Mbuti	-0.0236	-4.335	20735	21738	443264
	MabucoNM14(M)	MabucoNM4	Taiwan_Hanben	Mbuti	-0.0189	-4.272	20854	21657	443474
	MabucoNM14(M)	MabucoNM4	Shamanka_EN	Mbuti	-0.0141	-3.235	20872	21469	443374
	MabucoNM14(M)	MabucoNM4	La_G2	Mbuti	-0.0188	-3.207	16531	17165	356729
	MabucoNM14(M)	MabucoSM2(S)	Shimao_LN	Mbuti	-0.0241	-3.578	8838	9275	186275
	MabucoNM14(M)	MabucoSM2(S)	YR_MN_WGM	Mbuti	-0.0287	-4.005	7442	7881	157769
	MabucoNM14(M)	MabucoSM2(S)	Lajia4k	Mbuti	-0.0212	-3.371	8839	9222	185426
	MabucoNM14(M)	MabucoSM2(S)	Mongolia_N_North	Mbuti	-0.0176	-3.011	8859	9176	186980
	MabucoNM14(M)	MabucoSM2(S)	Taiwan_Gongguan	Mbuti	-0.025	-3.015	7635	8027	160479
	MabucoNM14(M)	MabucoNM12	Shimao_LN	Mbuti	-0.0208	-3.611	12770	13313	270415
	MabucoNM14(M)	MabucoNM12	AR19K	Mbuti	-0.0261	-3.363	9240	9734	201285
	MabucoNM14(M)	MabucoNM12	Taiwan_Hanben	Mbuti	-0.0192	-4.184	12839	13342	272035
	MabucoNM14(M)	MabucoSM23_1	Boshan	Mbuti	-0.0277	-3.524	8460	8941	177294
	MabucoNM14(M)	MabucoSM23_1	Shimao_LN	Mbuti	-0.0323	-4.653	8741	9325	182398
	MabucoNM14(M)	MabucoSM23_1	YR_MN_WGM	Mbuti	-0.0302	-4.385	7326	7782	153490
	MabucoNM14(M)	MabucoSM23_1	Lajia4k	Mbuti	-0.0258	-4.104	8752	9215	181558
	MabucoNM14(M)	MabucoSM23_1	WLR_MN	Mbuti	-0.0235	-3.331	8829	9255	182940
	MabucoNM14(M)	MabucoSM23_1	Boisman_MN	Mbuti	-0.0171	-3.001	8705	9007	180167
	MabucoNM14(M)	MabucoSM23_1	DevilsCave_N	Mbuti	-0.0228	-3.575	8844	9257	183607
	MabucoNM14(M)	MabucoSM23_1	Taiwan_Hanben	Mbuti	-0.0196	-3.762	8858	9212	183651
	MabucoNM14(M)	MabucoSM23_1	Taiwan_Gongguan	Mbuti	-0.0287	-3.359	6891	7298	144117
	MabucoNM14(M)	MabucoSM23_1	Shamanka_EN	Mbuti	-0.0203	-3.699	8865	9232	183636
	MabucoNM14(M)	MabucoSM1	Bianbian	Mbuti	-0.0244	-3.135	9763	10250	205536
	MabucoNM14(M)	MabucoSM1	Xiaogao	Mbuti	-0.0261	-4.116	22063	23247	455202
	MabucoNM14(M)	MabucoSM1	Boshan	Mbuti	-0.0263	-4.214	22314	23521	460958
	MabucoNM14(M)	MabucoSM1	Xiaojingshan	Mbuti	-0.0177	-3.189	17239	17861	353107
	MabucoNM14(M)	MabucoSM1	Shimao_LN	Mbuti	-0.0372	-7.08	22346	24075	467286
	MabucoNM14(M)	MabucoSM1	YR_MN_WGM	Mbuti	-0.0301	-5.696	18834	20002	391212
	MabucoNM14(M)	MabucoSM1	Lajia4k	Mbuti	-0.024	-4.572	22555	23663	464836
	MabucoNM14(M)	MabucoSM1	Mongolia_N_East	Mbuti	-0.0232	-4.341	22367	23431	459759
	MabucoNM14(M)	MabucoSM1	Mongolia_N_North	Mbuti	-0.0246	-5.303	22651	23794	468889
	MabucoNM14(M)	MabucoSM1	WLR_MN	Mbuti	-0.0244	-4.277	22736	23872	468723
	MabucoNM14(M)	MabucoSM1	AR19K	Mbuti	-0.0328	-4.741	15935	17015	338777
	MabucoNM14(M)	MabucoSM1	Boisman_MN	Mbuti	-0.0212	-4.613	22591	23569	465724
	MabucoNM14(M)	MabucoSM1	DevilsCave_N	Mbuti	-0.0246	-4.618	22762	23909	470291
	MabucoNM14(M)	MabucoSM1	Tanshishan	Mbuti	-0.0259	-3.649	9489	9993	203467
	MabucoNM14(M)	MabucoSM1	Taiwan_Hanben	Mbuti	-0.0239	-5.728	22752	23868	470539
	MabucoNM14(M)	MabucoSM1	Taiwan_Gongguan	Mbuti	-0.0291	-4.437	18538	19650	383753
	MabucoNM14(M)	MabucoSM1	Shamanka_EN	Mbuti	-0.0232	-5.354	22666	23743	470411
	MabucoNM14(M)	MabucoSM1	Baikal_EN	Mbuti	-0.0186	-3.851	22234	23076	460606
	MabucoNM14(M)	MabucoNM2_2	Bianbian	Mbuti	-0.0328	-4.432	9825	10491	208599
	MabucoNM14(M)	MabucoNM2_2	Xiaogao	Mbuti	-0.0253	-4.075	22713	23893	464857
	MabucoNM14(M)	MabucoNM2_2	Boshan	Mbuti	-0.0327	-5.37	22807	24347	471346
	MabucoNM14(M)	MabucoNM2_2	Shimao_LN	Mbuti	-0.0278	-5.325	23294	24627	478668
	MabucoNM14(M)	MabucoNM2_2	YR_MN_WGM	Mbuti	-0.028	-5.563	19436	20556	400544
	MabucoNM14(M)	MabucoNM2_2	Miaozigou_MN	Mbuti	-0.0338	-4.356	7412	7931	153868
	MabucoNM14(M)	MabucoNM2_2	Lajia4k	Mbuti	-0.0325	-6.527	23088	24642	476097
	MabucoNM14(M)	MabucoNM2_2	Yumin	Mbuti	-0.0213	-3.186	21825	22775	446934
	MabucoNM14(M)	MabucoNM2_2	Mongolia_N_East	Mbuti	-0.019	-3.831	23124	24018	469939
	MabucoNM14(M)	MabucoNM2_2	Mongolia_N_North	Mbuti	-0.0211	-4.582	23423	24433	480055
	MabucoNM14(M)	MabucoNM2_2	WLR_MN	Mbuti	-0.0273	-4.886	23282	24590	480074
	MabucoNM14(M)	MabucoNM2_2	AR19K	Mbuti	-0.0271	-3.905	16405	17317	344640
	MabucoNM14(M)	MabucoNM2_2	Boisman_MN	Mbuti	-0.0189	-4.192	23354	24252	476500
	MabucoNM14(M)	MabucoNM2_2	DevilsCave_N	Mbuti	-0.0272	-4.992	23404	24712	481763
	MabucoNM14(M)	MabucoNM2_2	Liangdao2	Mbuti	-0.0196	-3.218	21951	22829	450866
	MabucoNM14(M)	MabucoNM2_2	Tanshishan	Mbuti	-0.0224	-3.24	9627	10067	206011
	MabucoNM14(M)	MabucoNM2_2	Xitoucun	Mbuti	-0.0183	-3.142	13546	14051	286679
	MabucoNM14(M)	MabucoNM2_2	Taiwan_Hanben	Mbuti	-0.026	-6.275	23422	24675	482009
	MabucoNM14(M)	MabucoNM2_2	Taiwan_Gongguan	Mbuti	-0.0198	-3.13	19054	19824	390037
	MabucoNM14(M)	MabucoNM2_2	Shamanka_EN	Mbuti	-0.0207	-4.732	23516	24508	481890
	MabucoNM14(M)	MabucoNM2_2	Baikal_EN	Mbuti	-0.0196	-4.086	22957	23875	471219
	MabucoNM14(M)	MabucoNM2_2	La_G2	Mbuti	-0.0213	-3.733	18638	19451	387522
	MabucoNM14(M)	MabucoNM2_2	Man_Bac	Mbuti	-0.0215	-3.23	9166	9568	188584
	MabucoNM14(M)	MabucoNM14(S)	Xiaogao	Mbuti	-0.0277	-4.539	20432	21594	420756
	MabucoNM14(M)	MabucoNM14(S)	Boshan	Mbuti	-0.0319	-5.076	20562	21917	425596
	MabucoNM14(M)	MabucoNM14(S)	Shimao_LN	Mbuti	-0.0285	-5.397	20813	22035	430336
	MabucoNM14(M)	MabucoNM14(S)	YR_MN_WGM	Mbuti	-0.0269	-4.964	17433	18395	360546
	MabucoNM14(M)	MabucoNM14(S)	Lajia4k	Mbuti	-0.0257	-5.071	20792	21887	428045
	MabucoNM14(M)	MabucoNM14(S)	Mongolia_N_East	Mbuti	-0.0201	-3.827	20710	21561	424179
	MabucoNM14(M)	MabucoNM14(S)	Mongolia_N_North	Mbuti	-0.0224	-4.797	20954	21916	431791
	MabucoNM14(M)	MabucoNM14(S)	WLR_MN	Mbuti	-0.0193	-3.466	21042	21869	431654
	MabucoNM14(M)	MabucoNM14(S)	AR19K	Mbuti	-0.0245	-3.743	15128	15890	317816
	MabucoNM14(M)	MabucoNM14(S)	Boisman_MN	Mbuti	-0.0166	-3.672	20991	21699	429055
	MabucoNM14(M)	MabucoNM14(S)	DevilsCave_N	Mbuti	-0.024	-4.476	21050	22086	433116
	MabucoNM14(M)	MabucoNM14(S)	Qihe	Mbuti	-0.0285	-3.476	6502	6883	144584
	MabucoNM14(M)	MabucoNM14(S)	Liangdao2	Mbuti	-0.0247	-3.942	19753	20755	409791
	MabucoNM14(M)	MabucoNM14(S)	Tanshishan	Mbuti	-0.0249	-3.301	9043	9506	193774
	MabucoNM14(M)	MabucoNM14(S)	Xitoucun	Mbuti	-0.0225	-3.757	12602	13182	268738
	MabucoNM14(M)	MabucoNM14(S)	Taiwan_Hanben	Mbuti	-0.028	-6.606	20935	22141	433328
	MabucoNM14(M)	MabucoNM14(S)	Taiwan_Gongguan	Mbuti	-0.0244	-3.671	17361	18230	357129
	MabucoNM14(M)	MabucoNM14(S)	Dushan	Mbuti	-0.0229	-3.25	12939	13546	275521
	MabucoNM14(M)	MabucoNM14(S)	Shamanka_EN	Mbuti	-0.021	-4.836	21008	21907	433214
	MabucoNM14(M)	MabucoNM14(S)	Baikal_EN	Mbuti	-0.0233	-4.741	20486	21465	424957
	MabucoNM14(M)	MabucoNM14(S)	La_G2	Mbuti	-0.0249	-4.106	16625	17473	348579
	MabucoNM14(M)	MabucoNM2_3	Japan_Jomon	Mbuti	-0.0178	-3.359	20306	21043	429625
	MabucoNM14(M)	MabucoNM2_3	Bianbian	Mbuti	-0.0304	-3.921	9257	9838	198328
	MabucoNM14(M)	MabucoNM2_3	Xiaogao	Mbuti	-0.0293	-4.742	20576	21816	430467
	MabucoNM14(M)	MabucoNM2_3	Boshan	Mbuti	-0.0318	-5.155	20619	21975	434582
	MabucoNM14(M)	MabucoNM2_3	Shimao_LN	Mbuti	-0.0314	-5.938	20787	22134	438853
	MabucoNM14(M)	MabucoNM2_3	YR_MN_WGM	Mbuti	-0.0267	-4.936	17522	18484	368013
	MabucoNM14(M)	MabucoNM2_3	Lajia4k	Mbuti	-0.0307	-6.286	20740	22054	436544
	MabucoNM14(M)	MabucoNM2_3	Mongolia_N_East	Mbuti	-0.02	-3.748	20810	21660	433734
	MabucoNM14(M)	MabucoNM2_3	Mongolia_N_North	Mbuti	-0.0255	-5.442	20939	22033	440865
	MabucoNM14(M)	MabucoNM2_3	WLR_MN	Mbuti	-0.0271	-5.031	20877	22041	440177
	MabucoNM14(M)	MabucoNM2_3	AR19K	Mbuti	-0.0333	-4.699	15014	16049	323642
	MabucoNM14(M)	MabucoNM2_3	Boisman_MN	Mbuti	-0.0188	-4.185	21024	21830	438542
	MabucoNM14(M)	MabucoNM2_3	DevilsCave_N	Mbuti	-0.0268	-5.172	21021	22178	441511
	MabucoNM14(M)	MabucoNM2_3	Liangdao1	Mbuti	-0.0239	-3.242	10635	11155	230998
	MabucoNM14(M)	MabucoNM2_3	Tanshishan	Mbuti	-0.0273	-3.641	8984	9488	197823
	MabucoNM14(M)	MabucoNM2_3	Taiwan_Hanben	Mbuti	-0.0255	-6.017	20990	22089	441740
	MabucoNM14(M)	MabucoNM2_3	Taiwan_Gongguan	Mbuti	-0.0276	-4.148	17570	18566	368084
	MabucoNM14(M)	MabucoNM2_3	Shamanka_EN	Mbuti	-0.0223	-5.13	20977	21933	441613
	MabucoNM14(M)	MabucoNM2_3	Baikal_EN	Mbuti	-0.0202	-4.059	20572	21421	433882
	MabucoNM14(M)	MabucoNM3	Japan_Jomon	Mbuti	-0.0181	-3.328	20627	21386	436132
	MabucoNM14(M)	MabucoNM3	Bianbian	Mbuti	-0.0227	-3.045	9380	9815	199944
	MabucoNM14(M)	MabucoNM3	Xiaogao	Mbuti	-0.0192	-3.054	21042	21867	437630
	MabucoNM14(M)	MabucoNM3	Boshan	Mbuti	-0.0341	-5.342	20932	22409	442246
	MabucoNM14(M)	MabucoNM3	Xiaojingshan	Mbuti	-0.0229	-4.029	16472	17245	345834
	MabucoNM14(M)	MabucoNM3	Shimao_LN	Mbuti	-0.0324	-5.9	21189	22610	446886
	MabucoNM14(M)	MabucoNM3	YR_MN_WGM	Mbuti	-0.0259	-4.892	17865	18817	375562
	MabucoNM14(M)	MabucoNM3	Miaozigou_MN	Mbuti	-0.033	-4.275	6832	7299	145072
	MabucoNM14(M)	MabucoNM3	Lajia4k	Mbuti	-0.027	-5.333	21164	22339	444539
	MabucoNM14(M)	MabucoNM3	Yumin	Mbuti	-0.0209	-3.159	20130	20989	422608
	MabucoNM14(M)	MabucoNM3	Mongolia_N_East	Mbuti	-0.0265	-5.05	21018	22164	441171
	MabucoNM14(M)	MabucoNM3	Mongolia_N_North	Mbuti	-0.0281	-5.965	21289	22520	448716
	MabucoNM14(M)	MabucoNM3	WLR_MN	Mbuti	-0.0279	-4.864	21251	22469	448211
	MabucoNM14(M)	MabucoNM3	AR19K	Mbuti	-0.0323	-4.479	15144	16155	328164
	MabucoNM14(M)	MabucoNM3	Boisman_MN	Mbuti	-0.0212	-4.752	21328	22253	446208
	MabucoNM14(M)	MabucoNM3	DevilsCave_N	Mbuti	-0.0287	-5.619	21321	22581	449594
	MabucoNM14(M)	MabucoNM3	Qihe	Mbuti	-0.0273	-3.2	6575	6944	149035
	MabucoNM14(M)	MabucoNM3	Liangdao2	Mbuti	-0.0234	-3.76	20198	21168	425928
	MabucoNM14(M)	MabucoNM3	Tanshishan	Mbuti	-0.0266	-3.776	9082	9580	199716
	MabucoNM14(M)	MabucoNM3	Xitoucun	Mbuti	-0.0249	-4.098	12775	13427	277871
	MabucoNM14(M)	MabucoNM3	Taiwan_Hanben	Mbuti	-0.0306	-7.148	21268	22610	449813
	MabucoNM14(M)	MabucoNM3	Taiwan_Gongguan	Mbuti	-0.0299	-4.245	17721	18813	372984
	MabucoNM14(M)	MabucoNM3	Baojianshan	Mbuti	-0.0297	-4.611	17265	18321	374946
	MabucoNM14(M)	MabucoNM3	Shamanka_EN	Mbuti	-0.0258	-5.658	21321	22451	449684
	MabucoNM14(M)	MabucoNM3	Baikal_EN	Mbuti	-0.0215	-4.196	20951	21870	441593
	MabucoNM14(M)	MabucoNM3	La_G2	Mbuti	-0.0262	-4.528	16893	17803	362015
	MabucoNM14(M)	MabucoNM3	Man_Bac	Mbuti	-0.0324	-4.711	8537	9109	182983
	MabucoNM14(M)	MabucoTG2	Bianbian	Mbuti	-0.034	-4.517	9612	10288	206081
	MabucoNM14(M)	MabucoTG2	Xiaogao	Mbuti	-0.0208	-3.503	22170	23110	457721
	MabucoNM14(M)	MabucoTG2	Boshan	Mbuti	-0.0335	-5.196	22050	23580	463986
	MabucoNM14(M)	MabucoTG2	Shimao_LN	Mbuti	-0.0359	-6.998	22389	24054	470769
	MabucoNM14(M)	MabucoTG2	YR_MN_WGM	Mbuti	-0.032	-6.101	18814	20059	393904
	MabucoNM14(M)	MabucoTG2	Miaozigou_MN	Mbuti	-0.043	-5.495	7143	7785	151406
	MabucoNM14(M)	MabucoTG2	Lajia4k	Mbuti	-0.0305	-6.338	22418	23829	468320
	MabucoNM14(M)	MabucoTG2	Yumin	Mbuti	-0.02	-3.103	21214	22078	440519
	MabucoNM14(M)	MabucoTG2	Mongolia_N_East	Mbuti	-0.0184	-3.517	22408	23250	462749
	MabucoNM14(M)	MabucoTG2	Mongolia_N_North	Mbuti	-0.0275	-6.206	22594	23874	472217
	MabucoNM14(M)	MabucoTG2	WLR_MN	Mbuti	-0.0303	-5.405	22508	23912	472194
	MabucoNM14(M)	MabucoTG2	AR19K	Mbuti	-0.0325	-4.707	15921	16992	340434
	MabucoNM14(M)	MabucoTG2	Boisman_MN	Mbuti	-0.0192	-4.437	22626	23513	468879
	MabucoNM14(M)	MabucoTG2	DevilsCave_N	Mbuti	-0.0255	-4.879	22718	23906	473823
	MabucoNM14(M)	MabucoTG2	Liangdao2	Mbuti	-0.019	-3.075	21289	22114	444474
	MabucoNM14(M)	MabucoTG2	Tanshishan	Mbuti	-0.0262	-3.575	9369	9873	203529
	MabucoNM14(M)	MabucoTG2	Taiwan_Hanben	Mbuti	-0.0265	-6.366	22671	23906	474070
	MabucoNM14(M)	MabucoTG2	Taiwan_Gongguan	Mbuti	-0.0263	-4.157	18478	19475	385094
	MabucoNM14(M)	MabucoTG2	Shamanka_EN	Mbuti	-0.0227	-5.413	22699	23755	473949
	MabucoNM14(M)	MabucoTG2	Baikal_EN	Mbuti	-0.0199	-4.079	22263	23168	463862
	MabucoNM14(M)	MabucoTG2	La_G2	Mbuti	-0.0226	-3.873	18068	18903	381192
	MabucoNM14(M)	MabucoNM11	Lubrak	Mbuti	0.0306	3.47	6546	6157	129667
	MabucoNM14(M)	MabucoNM11	Zongri5.1k	Mbuti	0.0268	3.187	7727	7324	153060
	MabucoNM14(M)	MabucoNM11	Japan_Jomon	Mbuti	0.03	4.318	7706	7257	155176
	MabucoNM14(M)	MabucoNM11	Xiaogao	Mbuti	0.0426	5.047	8034	7377	155635
	MabucoNM14(M)	MabucoNM11	Boshan	Mbuti	0.0498	5.867	8127	7356	157826
	MabucoNM14(M)	MabucoNM11	Xiaojingshan	Mbuti	0.0654	8.232	6217	5454	118896
	MabucoNM14(M)	MabucoNM11	Shimao_LN	Mbuti	0.0452	6.24	8266	7550	161703
	MabucoNM14(M)	MabucoNM11	YR_MN_WGM	Mbuti	0.0562	7.426	6919	6183	134315
	MabucoNM14(M)	MabucoNM11	Miaozigou_MN	Mbuti	0.0526	4.161	2669	2402	52169
	MabucoNM14(M)	MabucoNM11	Lajia4k	Mbuti	0.0388	5.755	8184	7573	160851
	MabucoNM14(M)	MabucoNM11	Yumin	Mbuti	0.042	4.935	7565	6956	148909
	MabucoNM14(M)	MabucoNM11	Mongolia_N_East	Mbuti	0.0364	5.037	8016	7454	157770
	MabucoNM14(M)	MabucoNM11	Mongolia_N_North	Mbuti	0.0398	6.565	8245	7613	161738
	MabucoNM14(M)	MabucoNM11	WLR_MN	Mbuti	0.0446	6.221	8294	7585	162176
	MabucoNM14(M)	MabucoNM11	AR19K	Mbuti	0.0617	6.69	5838	5160	114752
	MabucoNM14(M)	MabucoNM11	Boisman_MN	Mbuti	0.0491	8.104	8258	7485	160271
	MabucoNM14(M)	MabucoNM11	DevilsCave_N	Mbuti	0.0468	6.759	8349	7603	162789
	MabucoNM14(M)	MabucoNM11	AR14K	Mbuti	0.0534	7.214	6388	5741	125202
	MabucoNM14(M)	MabucoNM11	Qihe3	Mbuti	0.054	5.391	4627	4153	94056
	MabucoNM14(M)	MabucoNM11	Liangdao1	Mbuti	0.052	4.69	3966	3575	79071
	MabucoNM14(M)	MabucoNM11	Liangdao2	Mbuti	0.0417	4.797	7610	7001	150111
	MabucoNM14(M)	MabucoNM11	Tanshishan	Mbuti	0.0418	3.824	3517	3235	71530
	MabucoNM14(M)	MabucoNM11	Xitoucun	Mbuti	0.0564	6.437	4771	4261	96125
	MabucoNM14(M)	MabucoNM11	Taiwan_Hanben	Mbuti	0.0396	6.932	8283	7652	162819
	MabucoNM14(M)	MabucoNM11	Taiwan_Gongguan	Mbuti	0.0466	5.197	6650	6057	129707
	MabucoNM14(M)	MabucoNM11	Dushan	Mbuti	0.0384	3.907	4799	4445	98149
	MabucoNM14(M)	MabucoNM11	Baojianshan	Mbuti	0.0295	3.385	6293	5933	129262
	MabucoNM14(M)	MabucoNM11	Shamanka_EN	Mbuti	0.0341	5.74	8235	7691	162832
	MabucoNM14(M)	MabucoNM11	Baikal_EN	Mbuti	0.0386	5.878	8006	7410	158512
	MabucoSM12	MabucoSM26_2	Xiaogao	Mbuti	-0.0212	-3.182	21724	22667	444488
	MabucoSM12	MabucoSM26_2	Boshan	Mbuti	-0.023	-3.578	21860	22889	450617
	MabucoSM12	MabucoSM26_2	Shimao_LN	Mbuti	-0.0259	-4.651	22139	23317	456982
	MabucoSM12	MabucoSM26_2	YR_MN_WGM	Mbuti	-0.0315	-5.843	18632	19843	387681
	MabucoSM12	MabucoSM26_2	Lajia4k	Mbuti	-0.017	-3.454	22273	23042	454756
	MabucoSM12	MabucoSM26_2	Mongolia_N_East	Mbuti	-0.021	-3.787	21850	22788	448733
	MabucoSM12	MabucoSM26_2	Mongolia_N_North	Mbuti	-0.0168	-3.59	22335	23098	457746
	MabucoSM12	MabucoSM26_2	WLR_MN	Mbuti	-0.0234	-4.219	22247	23313	458290
	MabucoSM12	MabucoSM26_2	Boisman_MN	Mbuti	-0.0207	-4.398	22060	22990	454452
	MabucoSM12	MabucoSM26_2	DevilsCave_N	Mbuti	-0.0197	-3.678	22429	23329	459778
	MabucoSM12	MabucoSM26_2	AR14K	Mbuti	-0.0181	-3.064	16542	17152	343839
	MabucoSM12	MabucoSM26_2	Taiwan_Hanben	Mbuti	-0.0171	-3.797	22420	23199	459975
	MabucoSM12	MabucoSM26_2	Shamanka_EN	Mbuti	-0.0191	-4.317	22317	23187	459846
	MabucoSM12	MabucoSM26_2	Baikal_EN	Mbuti	-0.0176	-3.5	21808	22590	450177
	MabucoSM12	MabucoNM23	Boshan	Mbuti	-0.0223	-3.435	26587	27797	546556
	MabucoSM12	MabucoNM23	Shimao_LN	Mbuti	-0.0181	-3.457	27081	28081	553917
	MabucoSM12	MabucoNM23	YR_MN_WGM	Mbuti	-0.0272	-5.006	22420	23676	464817
	MabucoSM12	MabucoNM23	Lajia4k	Mbuti	-0.0247	-5.059	26814	28171	551150
	MabucoSM12	MabucoNM23	Mongolia_N_East	Mbuti	-0.0224	-4.21	26546	27763	544314
	MabucoSM12	MabucoNM23	Mongolia_N_North	Mbuti	-0.0154	-3.381	27166	28013	555454
	MabucoSM12	MabucoNM23	WLR_MN	Mbuti	-0.023	-4.204	27001	28274	555557
	MabucoSM12	MabucoNM23	Boisman_MN	Mbuti	-0.0204	-4.303	26801	27915	551342
	MabucoSM12	MabucoNM23	DevilsCave_N	Mbuti	-0.0152	-3.006	27257	28098	557560
	MabucoSM12	MabucoNM23	AR14K	Mbuti	-0.02	-3.651	20255	21082	420819
	MabucoSM12	MabucoNM23	Liangdao1	Mbuti	-0.024	-3.369	13236	13887	281384
	MabucoSM12	MabucoNM23	Taiwan_Hanben	Mbuti	-0.0187	-4.388	27175	28212	557814
	MabucoSM12	MabucoNM23	Shamanka_EN	Mbuti	-0.0186	-4.315	27133	28160	557670
	MabucoSM12	MabucoNM23	Baikal_EN	Mbuti	-0.0149	-3.012	26528	27327	545498
	MabucoSM12	MabucoNM23	La_G2	Mbuti	-0.0202	-3.483	21539	22429	450018
	MabucoSM12	MabucoNM23	Man_Bac	Mbuti	-0.0209	-3.362	10484	10930	217311
	MabucoSM12	MabucoSM19_34	Xiaogao	Mbuti	-0.0235	-3.903	19633	20576	399503
	MabucoSM12	MabucoSM19_34	Boshan	Mbuti	-0.0262	-3.979	19771	20833	407264
	MabucoSM12	MabucoSM19_34	Shimao_LN	Mbuti	-0.0293	-5.54	20566	21808	420713
	MabucoSM12	MabucoSM19_34	YR_MN_WGM	Mbuti	-0.03	-5.447	17117	18178	351169
	MabucoSM12	MabucoSM19_34	Miaozigou_MN	Mbuti	-0.0336	-4.058	6435	6883	133619
	MabucoSM12	MabucoSM19_34	Lajia4k	Mbuti	-0.0252	-5.211	20537	21600	418645
	MabucoSM12	MabucoSM19_34	Mongolia_N_East	Mbuti	-0.0228	-4.188	20027	20961	406995
	MabucoSM12	MabucoSM19_34	Mongolia_N_North	Mbuti	-0.0175	-3.828	20694	21432	419561
	MabucoSM12	MabucoSM19_34	WLR_MN	Mbuti	-0.0262	-4.649	20613	21723	421991
	MabucoSM12	MabucoSM19_34	AR19K	Mbuti	-0.024	-3.518	13838	14519	288215
	MabucoSM12	MabucoSM19_34	Boisman_MN	Mbuti	-0.0204	-4.369	20387	21237	414642
	MabucoSM12	MabucoSM19_34	DevilsCave_N	Mbuti	-0.0234	-4.454	20750	21745	423684
	MabucoSM12	MabucoSM19_34	Liangdao2	Mbuti	-0.027	-4.217	18624	19656	384959
	MabucoSM12	MabucoSM19_34	Taiwan_Hanben	Mbuti	-0.0191	-4.567	20865	21678	423745
	MabucoSM12	MabucoSM19_34	Shamanka_EN	Mbuti	-0.0221	-5.107	20722	21658	423754
	MabucoSM12	MabucoSM19_34	La_G2	Mbuti	-0.0235	-3.939	16539	17333	342235
	MabucoSM12	MabucoSM19_33	Bianbian	Mbuti	-0.0286	-3.473	7317	7749	154705
	MabucoSM12	MabucoSM19_33	Xiaogao	Mbuti	-0.0206	-3.166	17227	17953	349446
	MabucoSM12	MabucoSM19_33	Boshan	Mbuti	-0.0235	-3.478	17314	18148	355899
	MabucoSM12	MabucoSM19_33	Shimao_LN	Mbuti	-0.0296	-5.106	17872	18963	367053
	MabucoSM12	MabucoSM19_33	YR_MN_WGM	Mbuti	-0.0318	-5.404	14792	15764	305683
	MabucoSM12	MabucoSM19_33	Lajia4k	Mbuti	-0.0232	-4.514	17884	18735	365102
	MabucoSM12	MabucoSM19_33	Mongolia_N_East	Mbuti	-0.0215	-3.689	17510	18280	355777
	MabucoSM12	MabucoSM19_33	Mongolia_N_North	Mbuti	-0.0155	-3.184	18004	18573	366295
	MabucoSM12	MabucoSM19_33	WLR_MN	Mbuti	-0.0306	-5.195	17810	18933	368040
	MabucoSM12	MabucoSM19_33	Boisman_MN	Mbuti	-0.0204	-4.122	17719	18457	362231
	MabucoSM12	MabucoSM19_33	DevilsCave_N	Mbuti	-0.0194	-3.566	18117	18832	369520
	MabucoSM12	MabucoSM19_33	AR14K	Mbuti	-0.0221	-3.709	13089	13681	270746
	MabucoSM12	MabucoSM19_33	Xitoucun	Mbuti	-0.0278	-4.108	9751	10309	207017
	MabucoSM12	MabucoSM19_33	Taiwan_Hanben	Mbuti	-0.0184	-4.234	18145	18824	369588
	MabucoSM12	MabucoSM19_33	Shamanka_EN	Mbuti	-0.0234	-5.055	17998	18860	369594
	MabucoSM12	MabucoSM8	Xiaogao	Mbuti	-0.0283	-4.448	18840	19939	383854
	MabucoSM12	MabucoSM8	Shimao_LN	Mbuti	-0.0333	-5.68	19706	21062	403970
	MabucoSM12	MabucoSM8	YR_MN_WGM	Mbuti	-0.0381	-6.746	16311	17604	337193
	MabucoSM12	MabucoSM8	Miaozigou_MN	Mbuti	-0.0351	-4.324	6160	6608	128672
	MabucoSM12	MabucoSM8	Lajia4k	Mbuti	-0.03	-5.723	19666	20882	401977
	MabucoSM12	MabucoSM8	Mongolia_N_East	Mbuti	-0.0227	-3.901	19261	20157	390981
	MabucoSM12	MabucoSM8	Mongolia_N_North	Mbuti	-0.0241	-4.931	19750	20726	402959
	MabucoSM12	MabucoSM8	WLR_MN	Mbuti	-0.0309	-5.329	19777	21040	405258
	MabucoSM12	MabucoSM8	Boisman_MN	Mbuti	-0.0213	-4.284	19553	20403	398255
	MabucoSM12	MabucoSM8	DevilsCave_N	Mbuti	-0.0214	-3.919	19954	20827	406829
	MabucoSM12	MabucoSM8	AR14K	Mbuti	-0.0234	-3.877	14135	14812	291936
	MabucoSM12	MabucoSM8	Liangdao2	Mbuti	-0.0258	-3.861	17848	18793	369711
	MabucoSM12	MabucoSM8	Xitoucun	Mbuti	-0.0205	-3.233	10728	11177	225614
	MabucoSM12	MabucoSM8	Taiwan_Hanben	Mbuti	-0.0174	-4.083	20079	20789	406892
	MabucoSM12	MabucoSM8	Shamanka_EN	Mbuti	-0.0271	-5.733	19862	20967	406910
	MabucoSM12	MabucoSM8	Baikal_EN	Mbuti	-0.0225	-4.26	19219	20105	393487
	MabucoSM12	MabucoSM8	La_G2	Mbuti	-0.0226	-3.642	15898	16631	328531
	MabucoSM12	MabucoNM4	Japan_Jomon	Mbuti	-0.019	-3.681	26109	27119	541683
	MabucoSM12	MabucoNM4	Bianbian	Mbuti	-0.0213	-3.016	11529	12029	241614
	MabucoSM12	MabucoNM4	Shimao_LN	Mbuti	-0.0288	-5.365	27467	29094	562778
	MabucoSM12	MabucoNM4	YR_MN_WGM	Mbuti	-0.0322	-6.212	22931	24456	473574
	MabucoSM12	MabucoNM4	Miaozigou_MN	Mbuti	-0.0303	-3.989	8829	9381	181218
	MabucoSM12	MabucoNM4	Lajia4k	Mbuti	-0.0264	-5.6	27294	28773	560025
	MabucoSM12	MabucoNM4	Mongolia_N_East	Mbuti	-0.0318	-6.053	26756	28512	551647
	MabucoSM12	MabucoNM4	Mongolia_N_North	Mbuti	-0.0224	-4.911	27554	28818	563833
	MabucoSM12	MabucoNM4	WLR_MN	Mbuti	-0.0263	-4.975	27423	28903	564358
	MabucoSM12	MabucoNM4	AR19K	Mbuti	-0.0204	-3.172	19682	20501	408445
	MabucoSM12	MabucoNM4	Boisman_MN	Mbuti	-0.0224	-4.935	27242	28491	559225
	MabucoSM12	MabucoNM4	DevilsCave_N	Mbuti	-0.0246	-4.707	27595	28987	566454
	MabucoSM12	MabucoNM4	AR14K	Mbuti	-0.0283	-4.831	20354	21541	422787
	MabucoSM12	MabucoNM4	Liangdao1	Mbuti	-0.0245	-3.415	13507	14184	285042
	MabucoSM12	MabucoNM4	Liangdao2	Mbuti	-0.0211	-3.352	25677	26783	530942
	MabucoSM12	MabucoNM4	Xitoucun	Mbuti	-0.0222	-3.576	15966	16690	335165
	MabucoSM12	MabucoNM4	Taiwan_Hanben	Mbuti	-0.0194	-4.568	27742	28839	566711
	MabucoSM12	MabucoNM4	Shamanka_EN	Mbuti	-0.0229	-5.314	27571	28861	566564
	MabucoSM12	MabucoNM4	Baikal_EN	Mbuti	-0.0231	-4.784	26812	28079	553342
	MabucoSM12	MabucoNM4	La_G2	Mbuti	-0.0223	-3.914	22079	23088	457639
	MabucoSM12	MabucoNM4	Man_Bac	Mbuti	-0.0214	-3.299	10574	11036	218050
	MabucoSM12	MabucoSM2(S)	Xiaogao	Mbuti	-0.0299	-3.809	10692	11351	224595
	MabucoSM12	MabucoSM2(S)	Boshan	Mbuti	-0.0244	-3.249	10865	11409	227029
	MabucoSM12	MabucoSM2(S)	Shimao_LN	Mbuti	-0.0347	-5.443	10821	11600	228310
	MabucoSM12	MabucoSM2(S)	YR_MN_WGM	Mbuti	-0.0361	-5.529	9079	9760	193888
	MabucoSM12	MabucoSM2(S)	Miaozigou_MN	Mbuti	-0.0413	-3.992	3650	3965	76534
	MabucoSM12	MabucoSM2(S)	Lajia4k	Mbuti	-0.0303	-5.049	10794	11468	227290
	MabucoSM12	MabucoSM2(S)	Mongolia_N_East	Mbuti	-0.0239	-3.748	10755	11282	225967
	MabucoSM12	MabucoSM2(S)	Mongolia_N_North	Mbuti	-0.0235	-4.378	10880	11404	229099
	MabucoSM12	MabucoSM2(S)	WLR_MN	Mbuti	-0.0311	-4.817	10846	11543	228849
	MabucoSM12	MabucoSM2(S)	Boisman_MN	Mbuti	-0.0191	-3.51	10894	11318	227914
	MabucoSM12	MabucoSM2(S)	DevilsCave_N	Mbuti	-0.0267	-4.258	10897	11494	229568
	MabucoSM12	MabucoSM2(S)	AR14K	Mbuti	-0.0231	-3.419	8838	9256	187462
	MabucoSM12	MabucoSM2(S)	Qihe3	Mbuti	-0.0274	-3.194	6990	7384	152657
	MabucoSM12	MabucoSM2(S)	Liangdao2	Mbuti	-0.025	-3.369	10417	10951	220447
	MabucoSM12	MabucoSM2(S)	Xitoucun	Mbuti	-0.0247	-3.301	7154	7517	154784
	MabucoSM12	MabucoSM2(S)	Taiwan_Hanben	Mbuti	-0.019	-3.816	10966	11391	229688
	MabucoSM12	MabucoSM2(S)	Shamanka_EN	Mbuti	-0.0234	-4.509	10884	11406	229624
	MabucoSM12	MabucoSM2(S)	Baikal_EN	Mbuti	-0.0245	-3.904	10698	11235	225953
	MabucoSM12	MabucoSM2(S)	Man_Bac	Mbuti	-0.0358	-4.255	4430	4759	95312
	MabucoSM12	MabucoNM12	Japan_Jomon	Mbuti	-0.0181	-3.071	15947	16535	332620
	MabucoSM12	MabucoNM12	Boshan	Mbuti	-0.0204	-3.031	16491	17178	339642
	MabucoSM12	MabucoNM12	Xiaojingshan	Mbuti	-0.0228	-3.75	12601	13188	261934
	MabucoSM12	MabucoNM12	Shimao_LN	Mbuti	-0.0288	-5.094	16705	17696	345152
	MabucoSM12	MabucoNM12	YR_MN_WGM	Mbuti	-0.0289	-5.1	14275	15125	295867
	MabucoSM12	MabucoNM12	Lajia4k	Mbuti	-0.021	-4.116	16755	17473	343664
	MabucoSM12	MabucoNM12	Mongolia_N_East	Mbuti	-0.02	-3.437	16472	17144	338448
	MabucoSM12	MabucoNM12	Mongolia_N_North	Mbuti	-0.02	-4.041	16796	17482	345497
	MabucoSM12	MabucoNM12	WLR_MN	Mbuti	-0.0277	-4.724	16734	17686	346205
	MabucoSM12	MabucoNM12	AR19K	Mbuti	-0.0279	-4.035	11906	12588	250527
	MabucoSM12	MabucoNM12	Boisman_MN	Mbuti	-0.0224	-4.472	16598	17359	342765
	MabucoSM12	MabucoNM12	DevilsCave_N	Mbuti	-0.0192	-3.449	16861	17521	347209
	MabucoSM12	MabucoNM12	AR14K	Mbuti	-0.0248	-4.029	12322	12948	257353
	MabucoSM12	MabucoNM12	Qihe3	Mbuti	-0.0288	-3.74	10065	10662	217035
	MabucoSM12	MabucoNM12	Liangdao1	Mbuti	-0.0241	-3.026	8536	8957	183668
	MabucoSM12	MabucoNM12	Liangdao2	Mbuti	-0.0224	-3.263	15832	16558	328011
	MabucoSM12	MabucoNM12	Xitoucun	Mbuti	-0.0287	-4.199	10082	10678	216226
	MabucoSM12	MabucoNM12	Taiwan_Hanben	Mbuti	-0.0233	-5.179	16803	17605	347341
	MabucoSM12	MabucoNM12	Shamanka_EN	Mbuti	-0.0244	-5.284	16723	17560	347248
	MabucoSM12	MabucoNM12	Baikal_EN	Mbuti	-0.0165	-3.077	16503	17058	339693
	MabucoSM12	MabucoNM12	Man_Bac	Mbuti	-0.0237	-3.338	6995	7335	147312
	MabucoSM12	MabucoSM23_1	Shimao_LN	Mbuti	-0.028	-4.244	11861	12543	239743
	MabucoSM12	MabucoSM23_1	YR_MN_WGM	Mbuti	-0.0401	-6.204	9785	10601	202049
	MabucoSM12	MabucoSM23_1	Lajia4k	Mbuti	-0.0246	-4.328	11807	12401	238696
	MabucoSM12	MabucoSM23_1	Mongolia_N_East	Mbuti	-0.0208	-3.384	11480	11967	231010
	MabucoSM12	MabucoSM23_1	Mongolia_N_North	Mbuti	-0.0201	-3.562	11826	12311	238629
	MabucoSM12	MabucoSM23_1	WLR_MN	Mbuti	-0.0298	-4.518	11867	12596	240411
	MabucoSM12	MabucoSM23_1	Boisman_MN	Mbuti	-0.0235	-4.301	11614	12173	235617
	MabucoSM12	MabucoSM23_1	DevilsCave_N	Mbuti	-0.0247	-4.109	11885	12488	241401
	MabucoSM12	MabucoSM23_1	Taiwan_Hanben	Mbuti	-0.018	-3.675	11980	12421	241429
	MabucoSM12	MabucoSM23_1	Shamanka_EN	Mbuti	-0.0277	-5.397	11860	12536	241425
	MabucoSM12	MabucoSM23_1	Baikal_EN	Mbuti	-0.0183	-3.1	11495	11924	232777
	MabucoSM12	MabucoSM23_1	La_G2	Mbuti	-0.0269	-3.774	9610	10142	196401
	MabucoSM12	MabucoSM1	Japan_Jomon	Mbuti	-0.018	-3.493	28515	29562	579486
	MabucoSM12	MabucoSM1	Bianbian	Mbuti	-0.0237	-3.109	12267	12862	251782
	MabucoSM12	MabucoSM1	Xiaogao	Mbuti	-0.0248	-4.078	29005	30480	581749
	MabucoSM12	MabucoSM1	Boshan	Mbuti	-0.0223	-3.394	29328	30663	590935
	MabucoSM12	MabucoSM1	Xiaojingshan	Mbuti	-0.0224	-4.042	21690	22686	436068
	MabucoSM12	MabucoSM1	Shimao_LN	Mbuti	-0.0359	-6.654	29598	31803	601332
	MabucoSM12	MabucoSM1	YR_MN_WGM	Mbuti	-0.0367	-7.061	24755	26639	504845
	MabucoSM12	MabucoSM1	Miaozigou_MN	Mbuti	-0.0223	-3.079	9560	9996	192175
	MabucoSM12	MabucoSM1	Lajia4k	Mbuti	-0.0248	-5.036	29677	31185	598389
	MabucoSM12	MabucoSM1	Mongolia_N_East	Mbuti	-0.0298	-5.643	29143	30934	589317
	MabucoSM12	MabucoSM1	Mongolia_N_North	Mbuti	-0.0246	-5.317	29906	31417	602939
	MabucoSM12	MabucoSM1	WLR_MN	Mbuti	-0.0262	-4.702	29912	31522	603140
	MabucoSM12	MabucoSM1	AR19K	Mbuti	-0.0266	-4.177	20666	21794	425124
	MabucoSM12	MabucoSM1	Boisman_MN	Mbuti	-0.0245	-5.299	29611	31099	598090
	MabucoSM12	MabucoSM1	DevilsCave_N	Mbuti	-0.0222	-4.47	30081	31448	605336
	MabucoSM12	MabucoSM1	AR14K	Mbuti	-0.019	-3.341	21923	22774	443062
	MabucoSM12	MabucoSM1	Liangdao2	Mbuti	-0.0245	-3.958	27743	29134	564020
	MabucoSM12	MabucoSM1	Taiwan_Hanben	Mbuti	-0.0221	-5.233	30080	31440	605628
	MabucoSM12	MabucoSM1	Taiwan_Gongguan	Mbuti	-0.0236	-3.766	24093	25259	482688
	MabucoSM12	MabucoSM1	Shamanka_EN	Mbuti	-0.027	-6.197	29871	31529	605454
	MabucoSM12	MabucoSM1	Baikal_EN	Mbuti	-0.0191	-4.126	29252	30392	590842
	MabucoSM12	MabucoSM1	La_G2	Mbuti	-0.0196	-3.543	24026	24988	488898
	MabucoSM12	MabucoNM2_2	Japan_Jomon	Mbuti	-0.0186	-3.703	29285	30395	594234
	MabucoSM12	MabucoNM2_2	Bianbian	Mbuti	-0.0348	-4.928	12379	13272	256358
	MabucoSM12	MabucoNM2_2	Xiaogao	Mbuti	-0.0282	-4.783	29823	31552	596831
	MabucoSM12	MabucoNM2_2	Boshan	Mbuti	-0.0282	-4.684	30089	31836	607133
	MabucoSM12	MabucoNM2_2	Xiaojingshan	Mbuti	-0.0215	-4.151	22129	23100	442816
	MabucoSM12	MabucoNM2_2	Shimao_LN	Mbuti	-0.03	-5.735	30772	32677	619550
	MabucoSM12	MabucoNM2_2	YR_MN_WGM	Mbuti	-0.0373	-7.456	25593	27579	519653
	MabucoSM12	MabucoNM2_2	Miaozigou_MN	Mbuti	-0.0386	-5.168	9682	10459	197329
	MabucoSM12	MabucoNM2_2	Lajia4k	Mbuti	-0.0363	-7.761	30425	32714	616467
	MabucoSM12	MabucoNM2_2	Yumin	Mbuti	-0.0233	-3.768	28492	29853	571626
	MabucoSM12	MabucoNM2_2	Mongolia_N_East	Mbuti	-0.0264	-5.42	30182	31819	605398
	MabucoSM12	MabucoNM2_2	Mongolia_N_North	Mbuti	-0.0257	-5.823	30884	32510	620565
	MabucoSM12	MabucoNM2_2	WLR_MN	Mbuti	-0.0296	-5.545	30768	32646	621338
	MabucoSM12	MabucoNM2_2	AR19K	Mbuti	-0.0254	-4.003	21275	22385	434235
	MabucoSM12	MabucoNM2_2	Boisman_MN	Mbuti	-0.0283	-6.379	30468	32242	615070
	MabucoSM12	MabucoNM2_2	DevilsCave_N	Mbuti	-0.0277	-5.509	30959	32724	623730
	MabucoSM12	MabucoNM2_2	AR14K	Mbuti	-0.0222	-4.03	22193	23201	449983
	MabucoSM12	MabucoNM2_2	Liangdao1	Mbuti	-0.0211	-3.12	14483	15107	300332
	MabucoSM12	MabucoNM2_2	Liangdao2	Mbuti	-0.0292	-4.939	28441	30149	578206
	MabucoSM12	MabucoNM2_2	Xitoucun	Mbuti	-0.0255	-4.57	17000	17887	352418
	MabucoSM12	MabucoNM2_2	Taiwan_Hanben	Mbuti	-0.0254	-6.427	31056	32677	624013
	MabucoSM12	MabucoNM2_2	Shamanka_EN	Mbuti	-0.027	-6.465	30911	32627	623853
	MabucoSM12	MabucoNM2_2	Baikal_EN	Mbuti	-0.0215	-4.588	30173	31499	607560
	MabucoSM12	MabucoNM2_2	La_G2	Mbuti	-0.0249	-4.674	24763	26027	504005
	MabucoSM12	MabucoNM2_2	Man_Bac	Mbuti	-0.0264	-4.374	11517	12143	234076
	MabucoSM12	MabucoNM14(S)	Japan_Jomon	Mbuti	-0.0196	-3.672	25427	26446	525417
	MabucoSM12	MabucoNM14(S)	Xiaogao	Mbuti	-0.0294	-4.827	25974	27548	529368
	MabucoSM12	MabucoNM14(S)	Boshan	Mbuti	-0.0279	-4.241	26179	27684	536654
	MabucoSM12	MabucoNM14(S)	Xiaojingshan	Mbuti	-0.0239	-4.149	19877	20848	404728
	MabucoSM12	MabucoNM14(S)	Shimao_LN	Mbuti	-0.0326	-5.85	26533	28321	544380
	MabucoSM12	MabucoNM14(S)	YR_MN_WGM	Mbuti	-0.0333	-6.321	22246	23780	457079
	MabucoSM12	MabucoNM14(S)	Miaozigou_MN	Mbuti	-0.0242	-3.27	8543	8965	174385
	MabucoSM12	MabucoNM14(S)	Lajia4k	Mbuti	-0.0291	-6.064	26489	28076	541665
	MabucoSM12	MabucoNM14(S)	Yumin	Mbuti	-0.0207	-3.273	24923	25975	507090
	MabucoSM12	MabucoNM14(S)	Mongolia_N_East	Mbuti	-0.03	-5.647	26071	27682	534484
	MabucoSM12	MabucoNM14(S)	Mongolia_N_North	Mbuti	-0.0254	-5.51	26697	28090	545766
	MabucoSM12	MabucoNM14(S)	WLR_MN	Mbuti	-0.027	-4.838	26708	28188	546022
	MabucoSM12	MabucoNM14(S)	AR19K	Mbuti	-0.0218	-3.542	19015	19862	393269
	MabucoSM12	MabucoNM14(S)	Boisman_MN	Mbuti	-0.0254	-5.636	26484	27865	541638
	MabucoSM12	MabucoNM14(S)	DevilsCave_N	Mbuti	-0.0249	-4.81	26849	28219	548009
	MabucoSM12	MabucoNM14(S)	AR14K	Mbuti	-0.0245	-4.368	19959	20964	410980
	MabucoSM12	MabucoNM14(S)	Qihe3	Mbuti	-0.0256	-3.701	15225	16024	324937
	MabucoSM12	MabucoNM14(S)	Liangdao1	Mbuti	-0.0274	-3.733	13012	13746	277223
	MabucoSM12	MabucoNM14(S)	Liangdao2	Mbuti	-0.0369	-5.89	24671	26561	514605
	MabucoSM12	MabucoNM14(S)	Xitoucun	Mbuti	-0.0291	-4.965	15399	16321	325388
	MabucoSM12	MabucoNM14(S)	Taiwan_Hanben	Mbuti	-0.0269	-6.251	26780	28260	548260
	MabucoSM12	MabucoNM14(S)	Taiwan_Gongguan	Mbuti	-0.0188	-3.001	21922	22760	442137
	MabucoSM12	MabucoNM14(S)	Dushan	Mbuti	-0.0259	-3.922	15751	16588	334085
	MabucoSM12	MabucoNM14(S)	Shamanka_EN	Mbuti	-0.0279	-6.314	26679	28208	548117
	MabucoSM12	MabucoNM14(S)	Baikal_EN	Mbuti	-0.0268	-5.356	26048	27480	536029
	MabucoSM12	MabucoNM14(S)	La_G2	Mbuti	-0.0257	-4.445	21328	22453	442692
	MabucoSM12	MabucoNM14(S)	Man_Bac	Mbuti	-0.0297	-4.663	10318	10950	213652
	MabucoSM12	MabucoNM2_3	Japan_Jomon	Mbuti	-0.0213	-4.036	26240	27382	541507
	MabucoSM12	MabucoNM2_3	Bianbian	Mbuti	-0.0295	-4.161	11489	12188	240933
	MabucoSM12	MabucoNM2_3	Xiaogao	Mbuti	-0.0299	-4.821	26649	28291	542755
	MabucoSM12	MabucoNM2_3	Boshan	Mbuti	-0.0315	-4.866	26736	28473	549059
	MabucoSM12	MabucoNM2_3	Xiaojingshan	Mbuti	-0.0266	-4.828	20550	21673	418433
	MabucoSM12	MabucoNM2_3	Shimao_LN	Mbuti	-0.0349	-6.567	27036	28993	555705
	MabucoSM12	MabucoNM2_3	YR_MN_WGM	Mbuti	-0.0355	-6.49	22714	24385	467361
	MabucoSM12	MabucoNM2_3	Miaozigou_MN	Mbuti	-0.0364	-5.028	8706	9364	179749
	MabucoSM12	MabucoNM2_3	Lajia4k	Mbuti	-0.0312	-6.424	26951	28687	552904
	MabucoSM12	MabucoNM2_3	Mongolia_N_East	Mbuti	-0.029	-5.586	26770	28371	547855
	MabucoSM12	MabucoNM2_3	Mongolia_N_North	Mbuti	-0.0293	-6.192	27175	28813	558034
	MabucoSM12	MabucoNM2_3	WLR_MN	Mbuti	-0.0352	-6.383	27060	29037	557315
	MabucoSM12	MabucoNM2_3	AR19K	Mbuti	-0.0269	-4.138	19230	20295	401328
	MabucoSM12	MabucoNM2_3	Boisman_MN	Mbuti	-0.0278	-6.07	27071	28620	554622
	MabucoSM12	MabucoNM2_3	DevilsCave_N	Mbuti	-0.0281	-5.518	27292	28869	559121
	MabucoSM12	MabucoNM2_3	AR14K	Mbuti	-0.0253	-4.538	20739	21813	426387
	MabucoSM12	MabucoNM2_3	Liangdao1	Mbuti	-0.0333	-4.754	13240	14153	282095
	MabucoSM12	MabucoNM2_3	Liangdao2	Mbuti	-0.026	-4.386	25588	26955	526810
	MabucoSM12	MabucoNM2_3	Xitoucun	Mbuti	-0.0244	-4.049	15827	16618	333121
	MabucoSM12	MabucoNM2_3	Taiwan_Hanben	Mbuti	-0.0254	-6.14	27376	28803	559397
	MabucoSM12	MabucoNM2_3	Taiwan_Gongguan	Mbuti	-0.0212	-3.478	22613	23593	457872
	MabucoSM12	MabucoNM2_3	Dushan	Mbuti	-0.0263	-3.975	15994	16857	341435
	MabucoSM12	MabucoNM2_3	Shamanka_EN	Mbuti	-0.028	-6.435	27199	28764	559220
	MabucoSM12	MabucoNM2_3	Baikal_EN	Mbuti	-0.0228	-4.488	26762	28011	548284
	MabucoSM12	MabucoNM2_3	La_G2	Mbuti	-0.0202	-3.687	21905	22808	450956
	MabucoSM12	MabucoNM2_3	Man_Bac	Mbuti	-0.0275	-4.331	10733	11340	221175
	MabucoSM12	MabucoNM3	Japan_Jomon	Mbuti	-0.021	-3.901	26782	27933	553150
	MabucoSM12	MabucoNM3	Bianbian	Mbuti	-0.0251	-3.409	11715	12318	243722
	MabucoSM12	MabucoNM3	Xiaogao	Mbuti	-0.0234	-3.833	27345	28655	555435
	MabucoSM12	MabucoNM3	Boshan	Mbuti	-0.0329	-5.182	27264	29118	562468
	MabucoSM12	MabucoNM3	Xiaojingshan	Mbuti	-0.0316	-5.598	20685	22037	425541
	MabucoSM12	MabucoNM3	Shimao_LN	Mbuti	-0.0376	-7.009	27592	29751	570081
	MabucoSM12	MabucoNM3	YR_MN_WGM	Mbuti	-0.0367	-6.712	23234	25003	480615
	MabucoSM12	MabucoNM3	Miaozigou_MN	Mbuti	-0.0423	-5.791	8787	9563	183747
	MabucoSM12	MabucoNM3	Lajia4k	Mbuti	-0.0319	-6.699	27541	29355	567222
	MabucoSM12	MabucoNM3	Yumin	Mbuti	-0.0245	-3.864	26039	27347	534589
	MabucoSM12	MabucoNM3	Mongolia_N_East	Mbuti	-0.037	-6.925	27162	29250	561032
	MabucoSM12	MabucoNM3	Mongolia_N_North	Mbuti	-0.0336	-7.171	27722	29652	572125
	MabucoSM12	MabucoNM3	WLR_MN	Mbuti	-0.0358	-6.687	27604	29657	571741
	MabucoSM12	MabucoNM3	AR19K	Mbuti	-0.0301	-4.598	19488	20698	409404
	MabucoSM12	MabucoNM3	Boisman_MN	Mbuti	-0.0309	-6.677	27561	29321	568240
	MabucoSM12	MabucoNM3	DevilsCave_N	Mbuti	-0.0305	-5.892	27861	29614	573664
	MabucoSM12	MabucoNM3	AR14K	Mbuti	-0.0243	-4.358	20856	21894	430023
	MabucoSM12	MabucoNM3	Qihe3	Mbuti	-0.0287	-4.23	15684	16610	337363
	MabucoSM12	MabucoNM3	Liangdao1	Mbuti	-0.0259	-3.708	13586	14309	288587
	MabucoSM12	MabucoNM3	Liangdao2	Mbuti	-0.0327	-5.136	25972	27728	539663
	MabucoSM12	MabucoNM3	Xitoucun	Mbuti	-0.0349	-5.883	15900	17048	339529
	MabucoSM12	MabucoNM3	Taiwan_Hanben	Mbuti	-0.03	-6.813	27888	29612	573940
	MabucoSM12	MabucoNM3	Taiwan_Gongguan	Mbuti	-0.026	-4.042	22978	24205	466707
	MabucoSM12	MabucoNM3	Dushan	Mbuti	-0.0238	-3.489	16372	17170	347825
	MabucoSM12	MabucoNM3	Baojianshan	Mbuti	-0.0267	-4.126	22219	23440	467865
	MabucoSM12	MabucoNM3	Shamanka_EN	Mbuti	-0.033	-7.301	27714	29608	573766
	MabucoSM12	MabucoNM3	Baikal_EN	Mbuti	-0.025	-4.986	27301	28701	561834
	MabucoSM12	MabucoNM3	La_G2	Mbuti	-0.0283	-5.016	22214	23510	463609
	MabucoSM12	MabucoNM3	Man_Bac	Mbuti	-0.0327	-5.414	10947	11688	225862
	MabucoSM12	MabucoNM3	Loschbour	Mbuti	-0.0177	-3.057	26710	27671	567070
	MabucoSM12	MabucoTG2	Japan_Jomon	Mbuti	-0.0164	-3.088	28665	29619	584559
	MabucoSM12	MabucoTG2	Bianbian	Mbuti	-0.0364	-5.043	12161	13080	252884
	MabucoSM12	MabucoTG2	Xiaogao	Mbuti	-0.027	-4.721	29167	30787	586871
	MabucoSM12	MabucoTG2	Boshan	Mbuti	-0.0331	-5.264	29248	31250	596959
	MabucoSM12	MabucoTG2	Xiaojingshan	Mbuti	-0.0191	-3.595	21691	22534	437437
	MabucoSM12	MabucoTG2	Shimao_LN	Mbuti	-0.0414	-7.857	29719	32283	608400
	MabucoSM12	MabucoTG2	YR_MN_WGM	Mbuti	-0.0452	-9	24661	26993	510508
	MabucoSM12	MabucoTG2	Miaozigou_MN	Mbuti	-0.0491	-6.855	9339	10304	193903
	MabucoSM12	MabucoTG2	Lajia4k	Mbuti	-0.0375	-8.201	29526	31824	605401
	MabucoSM12	MabucoTG2	Yumin	Mbuti	-0.0252	-4.196	27652	29079	562733
	MabucoSM12	MabucoTG2	Mongolia_N_East	Mbuti	-0.03	-5.718	29303	31115	595188
	MabucoSM12	MabucoTG2	Mongolia_N_North	Mbuti	-0.0315	-6.999	29927	31875	609658
	MabucoSM12	MabucoTG2	WLR_MN	Mbuti	-0.039	-7.058	29741	32156	610200
	MabucoSM12	MabucoTG2	AR19K	Mbuti	-0.0312	-5.051	20617	21945	428335
	MabucoSM12	MabucoTG2	Boisman_MN	Mbuti	-0.0301	-6.829	29659	31499	604476
	MabucoSM12	MabucoTG2	DevilsCave_N	Mbuti	-0.0275	-5.408	30130	31832	612520
	MabucoSM12	MabucoTG2	AR14K	Mbuti	-0.0209	-3.847	21747	22677	444241
	MabucoSM12	MabucoTG2	Liangdao1	Mbuti	-0.0282	-4.007	14116	14936	297078
	MabucoSM12	MabucoTG2	Liangdao2	Mbuti	-0.0318	-5.021	27663	29480	569046
	MabucoSM12	MabucoTG2	Xitoucun	Mbuti	-0.027	-4.427	16683	17609	348106
	MabucoSM12	MabucoTG2	Taiwan_Hanben	Mbuti	-0.0286	-6.768	30117	31888	612811
	MabucoSM12	MabucoTG2	Taiwan_Gongguan	Mbuti	-0.0222	-3.558	24140	25236	485305
	MabucoSM12	MabucoTG2	Shamanka_EN	Mbuti	-0.0332	-7.686	29908	31960	612650
	MabucoSM12	MabucoTG2	Baikal_EN	Mbuti	-0.0259	-5.499	29279	30839	597140
	MabucoSM12	MabucoTG2	La_G2	Mbuti	-0.0282	-5.222	23983	25373	494900
	MabucoSM12	MabucoTG2	Man_Bac	Mbuti	-0.0241	-3.914	11309	11867	230953
	MabucoSM12	MabucoNM11	Lubrak	Mbuti	0.0338	4.19	7953	7433	159184
	MabucoSM12	MabucoNM11	Shannan3k	Mbuti	0.0277	3.014	7437	7036	150656
	MabucoSM12	MabucoNM11	Zongri5.1k	Mbuti	0.0379	4.955	9486	8793	189455
	MabucoSM12	MabucoNM11	Tianyuan	Mbuti	0.024	3.09	9056	8632	189724
	MabucoSM12	MabucoNM11	Japan_Jomon	Mbuti	0.0225	3.495	9340	8930	192735
	MabucoSM12	MabucoNM11	Bianbian	Mbuti	0.0382	3.624	4201	3892	85833
	MabucoSM12	MabucoNM11	Xiaogao	Mbuti	0.0373	4.735	9599	8909	193366
	MabucoSM12	MabucoNM11	Boshan	Mbuti	0.0479	5.93	9994	9081	196937
	MabucoSM12	MabucoNM11	Xiaojingshan	Mbuti	0.0518	6.859	7190	6482	142688
	MabucoSM12	MabucoNM11	Shimao_LN	Mbuti	0.0448	6.516	10190	9317	202970
	MabucoSM12	MabucoNM11	YR_MN_WGM	Mbuti	0.049	6.868	8457	7666	168836
	MabucoSM12	MabucoNM11	Miaozigou_MN	Mbuti	0.0371	3.362	3255	3022	64988
	MabucoSM12	MabucoNM11	Lajia4k	Mbuti	0.037	5.991	10074	9354	201943
	MabucoSM12	MabucoNM11	Yumin	Mbuti	0.0321	4.085	9098	8531	184113
	MabucoSM12	MabucoNM11	Mongolia_N_East	Mbuti	0.0345	4.929	9815	9161	196868
	MabucoSM12	MabucoNM11	Mongolia_N_North	Mbuti	0.0365	6.453	10068	9359	202582
	MabucoSM12	MabucoNM11	WLR_MN	Mbuti	0.0406	5.827	10153	9361	203553
	MabucoSM12	MabucoNM11	AR19K	Mbuti	0.0514	5.892	6960	6280	139938
	MabucoSM12	MabucoNM11	Boisman_MN	Mbuti	0.036	6.146	9967	9274	200379
	MabucoSM12	MabucoNM11	DevilsCave_N	Mbuti	0.0438	6.884	10231	9372	204395
	MabucoSM12	MabucoNM11	AR14K	Mbuti	0.0439	5.887	7477	6848	149937
	MabucoSM12	MabucoNM11	Qihe3	Mbuti	0.0499	5.231	5498	4975	114032
	MabucoSM12	MabucoNM11	Qihe	Mbuti	0.0451	3.629	2772	2533	59309
	MabucoSM12	MabucoNM11	Liangdao1	Mbuti	0.0381	3.783	4566	4231	94583
	MabucoSM12	MabucoNM11	Liangdao2	Mbuti	0.0312	3.736	9122	8570	186161
	MabucoSM12	MabucoNM11	Tanshishan	Mbuti	0.0481	4.769	4055	3684	84254
	MabucoSM12	MabucoNM11	Xitoucun	Mbuti	0.0467	5.695	5563	5067	114752
	MabucoSM12	MabucoNM11	Taiwan_Hanben	Mbuti	0.0432	8.207	10229	9383	204408
	MabucoSM12	MabucoNM11	Taiwan_Gongguan	Mbuti	0.0639	7.358	8134	7157	158350
	MabucoSM12	MabucoNM11	Dushan	Mbuti	0.037	3.898	5650	5248	117185
	MabucoSM12	MabucoNM11	Baojianshan	Mbuti	0.0452	5.648	7661	6997	157373
	MabucoSM12	MabucoNM11	Shamanka_EN	Mbuti	0.0281	5.053	10078	9528	204428
	MabucoSM12	MabucoNM11	Baikal_EN	Mbuti	0.0367	6.135	9843	9146	197944
	MabucoNM11	MabucoSM26_2	Lubrak	Mbuti	-0.0414	-4.837	6654	7228	139364
	MabucoNM11	MabucoSM26_2	Zongri5.1k	Mbuti	-0.028	-3.365	7940	8398	164471
	MabucoNM11	MabucoSM26_2	Japan_Jomon	Mbuti	-0.0407	-5.947	7895	8564	168220
	MabucoNM11	MabucoSM26_2	Bianbian	Mbuti	-0.0405	-3.502	3426	3715	73466
	MabucoNM11	MabucoSM26_2	Xiaogao	Mbuti	-0.061	-7.474	7890	8915	168584
	MabucoNM11	MabucoSM26_2	Boshan	Mbuti	-0.0726	-8.7	7970	9217	172415
	MabucoNM11	MabucoSM26_2	Xiaojingshan	Mbuti	-0.0637	-7.772	5763	6547	124030
	MabucoNM11	MabucoSM26_2	Shimao_LN	Mbuti	-0.0707	-10.191	8276	9534	179410
	MabucoNM11	MabucoSM26_2	YR_MN_WGM	Mbuti	-0.073	-10.201	6953	8048	151303
	MabucoNM11	MabucoSM26_2	Miaozigou_MN	Mbuti	-0.061	-5.192	2679	3027	57563
	MabucoNM11	MabucoSM26_2	Lajia4k	Mbuti	-0.0512	-7.74	8489	9405	178644
	MabucoNM11	MabucoSM26_2	Yumin	Mbuti	-0.0539	-6.459	7536	8394	159544
	MabucoNM11	MabucoSM26_2	Mongolia_N_East	Mbuti	-0.0526	-7.592	8183	9091	172419
	MabucoNM11	MabucoSM26_2	Mongolia_N_North	Mbuti	-0.0485	-8.233	8430	9289	178237
	MabucoNM11	MabucoSM26_2	WLR_MN	Mbuti	-0.0624	-8.685	8411	9531	179960
	MabucoNM11	MabucoSM26_2	AR19K	Mbuti	-0.0627	-6.894	5536	6277	121320
	MabucoNM11	MabucoSM26_2	Boisman_MN	Mbuti	-0.0588	-9.612	8265	9298	175809
	MabucoNM11	MabucoSM26_2	DevilsCave_N	Mbuti	-0.0597	-8.923	8484	9561	180663
	MabucoNM11	MabucoSM26_2	AR14K	Mbuti	-0.0613	-7.431	5838	6600	126606
	MabucoNM11	MabucoSM26_2	Qihe3	Mbuti	-0.0415	-4.135	4687	5093	102205
	MabucoNM11	MabucoSM26_2	Qihe	Mbuti	-0.0416	-3.339	2327	2529	52484
	MabucoNM11	MabucoSM26_2	Liangdao1	Mbuti	-0.0495	-4.573	3843	4243	83931
	MabucoNM11	MabucoSM26_2	Liangdao2	Mbuti	-0.0412	-4.854	7756	8424	163383
	MabucoNM11	MabucoSM26_2	Tanshishan	Mbuti	-0.0523	-4.847	3289	3652	73333
	MabucoNM11	MabucoSM26_2	Xitoucun	Mbuti	-0.057	-6.324	4574	5127	101255
	MabucoNM11	MabucoSM26_2	Taiwan_Hanben	Mbuti	-0.0578	-10.338	8480	9520	180625
	MabucoNM11	MabucoSM26_2	Taiwan_Gongguan	Mbuti	-0.0663	-7.769	6442	7357	138499
	MabucoNM11	MabucoSM26_2	Dushan	Mbuti	-0.0468	-4.764	4665	5123	102682
	MabucoNM11	MabucoSM26_2	Baojianshan	Mbuti	-0.0483	-5.576	6330	6973	137370
	MabucoNM11	MabucoSM26_2	Shamanka_EN	Mbuti	-0.0476	-8.406	8565	9421	180689
	MabucoNM11	MabucoSM26_2	Baikal_EN	Mbuti	-0.052	-7.933	8202	9101	174108
	MabucoNM11	MabucoSM26_2	La_G2	Mbuti	-0.0299	-3.818	6967	7396	146731
	MabucoNM11	MabucoSM26_2	Man_Bac	Mbuti	-0.0342	-3.375	3220	3449	67629
	MabucoNM11	MabucoNM23	Lubrak	Mbuti	-0.0391	-5.006	8153	8816	168854
	MabucoNM11	MabucoNM23	Zongri5.1k	Mbuti	-0.0313	-4.003	9749	10380	200943
	MabucoNM11	MabucoNM23	Tianyuan	Mbuti	-0.0254	-3.371	9519	10015	201430
	MabucoNM11	MabucoNM23	AR33K	Mbuti	-0.0232	-3.061	9900	10370	207572
	MabucoNM11	MabucoNM23	Japan_Jomon	Mbuti	-0.0359	-5.52	9797	10526	205450
	MabucoNM11	MabucoNM23	Bianbian	Mbuti	-0.0473	-4.258	4199	4616	89863
	MabucoNM11	MabucoNM23	Xiaogao	Mbuti	-0.0593	-7.834	9707	10930	205752
	MabucoNM11	MabucoNM23	Boshan	Mbuti	-0.0724	-9.114	9742	11263	209829
	MabucoNM11	MabucoNM23	Xiaojingshan	Mbuti	-0.074	-9.925	6944	8053	149337
	MabucoNM11	MabucoNM23	Shimao_LN	Mbuti	-0.0617	-9.897	10253	11601	217579
	MabucoNM11	MabucoNM23	YR_MN_WGM	Mbuti	-0.071	-10.52	8396	9679	181513
	MabucoNM11	MabucoNM23	Miaozigou_MN	Mbuti	-0.0601	-5.499	3307	3729	69707
	MabucoNM11	MabucoNM23	Lajia4k	Mbuti	-0.0626	-10.327	10222	11588	216539
	MabucoNM11	MabucoNM23	Yumin	Mbuti	-0.0531	-7.053	9265	10304	195198
	MabucoNM11	MabucoNM23	Mongolia_N_East	Mbuti	-0.056	-8.955	9945	11125	209840
	MabucoNM11	MabucoNM23	Mongolia_N_North	Mbuti	-0.0542	-9.501	10236	11409	216822
	MabucoNM11	MabucoNM23	WLR_MN	Mbuti	-0.0628	-9.404	10291	11671	218246
	MabucoNM11	MabucoNM23	AR19K	Mbuti	-0.0666	-8.284	6762	7726	147170
	MabucoNM11	MabucoNM23	Boisman_MN	Mbuti	-0.0599	-10.722	10102	11390	214078
	MabucoNM11	MabucoNM23	DevilsCave_N	Mbuti	-0.0603	-9.434	10366	11696	219148
	MabucoNM11	MabucoNM23	AR14K	Mbuti	-0.0606	-8.549	7289	8229	156507
	MabucoNM11	MabucoNM23	Qihe3	Mbuti	-0.055	-6.074	5506	6147	120316
	MabucoNM11	MabucoNM23	Qihe	Mbuti	-0.0455	-3.871	2733	2993	61387
	MabucoNM11	MabucoNM23	Liangdao1	Mbuti	-0.0686	-6.908	4490	5151	98663
	MabucoNM11	MabucoNM23	Liangdao2	Mbuti	-0.0468	-5.651	9391	10314	198005
	MabucoNM11	MabucoNM23	Tanshishan	Mbuti	-0.0661	-7.075	3993	4558	87838
	MabucoNM11	MabucoNM23	Xitoucun	Mbuti	-0.0636	-7.736	5375	6105	119742
	MabucoNM11	MabucoNM23	Taiwan_Hanben	Mbuti	-0.0633	-12.224	10299	11690	219157
	MabucoNM11	MabucoNM23	Taiwan_Gongguan	Mbuti	-0.074	-8.773	7821	9071	167337
	MabucoNM11	MabucoNM23	Dushan	Mbuti	-0.048	-5.315	5606	6170	122234
	MabucoNM11	MabucoNM23	Baojianshan	Mbuti	-0.0469	-5.941	7606	8355	165453
	MabucoNM11	MabucoNM23	Shamanka_EN	Mbuti	-0.0467	-8.633	10472	11497	219192
	MabucoNM11	MabucoNM23	Baikal_EN	Mbuti	-0.0531	-9.058	10018	11143	211489
	MabucoNM11	MabucoNM23	La_G2	Mbuti	-0.041	-5.673	8395	9113	176522
	MabucoNM11	MabucoNM23	Man_Bac	Mbuti	-0.0446	-4.531	3744	4093	78952
	MabucoNM11	MabucoSM19_34	Lubrak	Mbuti	-0.0393	-4.597	6743	7294	136924
	MabucoNM11	MabucoSM19_34	Japan_Jomon	Mbuti	-0.0348	-5.008	8238	8831	169857
	MabucoNM11	MabucoSM19_34	Bianbian	Mbuti	-0.0488	-4.261	3355	3700	70651
	MabucoNM11	MabucoSM19_34	Xiaogao	Mbuti	-0.0569	-6.829	8156	9141	168389
	MabucoNM11	MabucoSM19_34	Boshan	Mbuti	-0.0617	-7.378	8359	9459	174006
	MabucoNM11	MabucoSM19_34	Xiaojingshan	Mbuti	-0.0684	-8.562	5350	6135	113266
	MabucoNM11	MabucoSM19_34	Shimao_LN	Mbuti	-0.0736	-10.966	9199	10659	193230
	MabucoNM11	MabucoSM19_34	YR_MN_WGM	Mbuti	-0.0708	-9.68	7579	8735	159346
	MabucoNM11	MabucoSM19_34	Miaozigou_MN	Mbuti	-0.0631	-5.721	2881	3270	59872
	MabucoNM11	MabucoSM19_34	Lajia4k	Mbuti	-0.0608	-9.469	9311	10517	192444
	MabucoNM11	MabucoSM19_34	Yumin	Mbuti	-0.0461	-5.515	7633	8372	157807
	MabucoNM11	MabucoSM19_34	Mongolia_N_East	Mbuti	-0.0487	-6.896	8616	9498	176061
	MabucoNM11	MabucoSM19_34	Mongolia_N_North	Mbuti	-0.0539	-8.79	9022	10050	186933
	MabucoNM11	MabucoSM19_34	WLR_MN	Mbuti	-0.0631	-8.983	9335	10594	194007
	MabucoNM11	MabucoSM19_34	AR19K	Mbuti	-0.0753	-8.196	5280	6140	114839
	MabucoNM11	MabucoSM19_34	Boisman_MN	Mbuti	-0.0538	-8.968	8857	9863	182133
	MabucoNM11	MabucoSM19_34	DevilsCave_N	Mbuti	-0.0667	-10.101	9350	10687	195040
	MabucoNM11	MabucoSM19_34	AR14K	Mbuti	-0.0497	-6.24	5764	6366	121239
	MabucoNM11	MabucoSM19_34	Qihe3	Mbuti	-0.0673	-6.872	4314	4936	93944
	MabucoNM11	MabucoSM19_34	Liangdao1	Mbuti	-0.0522	-4.773	3399	3774	73323
	MabucoNM11	MabucoSM19_34	Liangdao2	Mbuti	-0.055	-6.684	7666	8559	160013
	MabucoNM11	MabucoSM19_34	Tanshishan	Mbuti	-0.0568	-4.994	3125	3501	68020
	MabucoNM11	MabucoSM19_34	Xitoucun	Mbuti	-0.0592	-6.588	4151	4673	91146
	MabucoNM11	MabucoSM19_34	Taiwan_Hanben	Mbuti	-0.0596	-11.1	9367	10556	194205
	MabucoNM11	MabucoSM19_34	Taiwan_Gongguan	Mbuti	-0.0659	-7.341	6287	7175	131383
	MabucoNM11	MabucoSM19_34	Dushan	Mbuti	-0.0473	-4.944	4352	4784	92575
	MabucoNM11	MabucoSM19_34	Baojianshan	Mbuti	-0.0304	-3.437	6150	6536	127819
	MabucoNM11	MabucoSM19_34	Shamanka_EN	Mbuti	-0.0468	-8.321	9544	10482	195091
	MabucoNM11	MabucoSM19_34	Baikal_EN	Mbuti	-0.044	-6.674	8811	9623	180540
	MabucoNM11	MabucoSM19_34	La_G2	Mbuti	-0.0287	-3.696	7792	8252	157717
	MabucoNM11	MabucoSM19_33	Japan_Jomon	Mbuti	-0.0303	-4.377	7246	7698	150061
	MabucoNM11	MabucoSM19_33	Bianbian	Mbuti	-0.0458	-3.692	3004	3292	63639
	MabucoNM11	MabucoSM19_33	Xiaogao	Mbuti	-0.052	-6.421	7120	7901	148653
	MabucoNM11	MabucoSM19_33	Boshan	Mbuti	-0.0664	-7.655	7195	8218	153338
	MabucoNM11	MabucoSM19_33	Xiaojingshan	Mbuti	-0.068	-7.791	4748	5441	101585
	MabucoNM11	MabucoSM19_33	Shimao_LN	Mbuti	-0.0741	-10.711	7939	9210	168571
	MabucoNM11	MabucoSM19_33	YR_MN_WGM	Mbuti	-0.0755	-9.896	6452	7506	138765
	MabucoNM11	MabucoSM19_33	Miaozigou_MN	Mbuti	-0.0735	-5.984	2490	2885	52688
	MabucoNM11	MabucoSM19_33	Lajia4k	Mbuti	-0.0557	-8.46	8045	8995	167762
	MabucoNM11	MabucoSM19_33	Yumin	Mbuti	-0.0461	-5.489	6711	7360	139763
	MabucoNM11	MabucoSM19_33	Mongolia_N_East	Mbuti	-0.0462	-6.479	7475	8200	154961
	MabucoNM11	MabucoSM19_33	Mongolia_N_North	Mbuti	-0.0499	-8.187	7858	8683	163941
	MabucoNM11	MabucoSM19_33	WLR_MN	Mbuti	-0.0602	-8.398	8078	9113	169185
	MabucoNM11	MabucoSM19_33	AR19K	Mbuti	-0.0712	-7.504	4674	5390	101798
	MabucoNM11	MabucoSM19_33	Boisman_MN	Mbuti	-0.0552	-8.744	7649	8542	159996
	MabucoNM11	MabucoSM19_33	DevilsCave_N	Mbuti	-0.0597	-8.847	8093	9119	170072
	MabucoNM11	MabucoSM19_33	AR14K	Mbuti	-0.0512	-6.351	5226	5790	109903
	MabucoNM11	MabucoSM19_33	Qihe3	Mbuti	-0.0403	-3.716	3879	4205	82699
	MabucoNM11	MabucoSM19_33	Liangdao1	Mbuti	-0.0559	-4.689	2964	3315	64940
	MabucoNM11	MabucoSM19_33	Liangdao2	Mbuti	-0.0485	-5.661	6744	7431	141022
	MabucoNM11	MabucoSM19_33	Tanshishan	Mbuti	-0.0501	-4.234	2854	3155	61625
	MabucoNM11	MabucoSM19_33	Xitoucun	Mbuti	-0.0574	-5.968	3738	4193	81435
	MabucoNM11	MabucoSM19_33	Taiwan_Hanben	Mbuti	-0.0573	-10.393	8109	9094	169453
	MabucoNM11	MabucoSM19_33	Taiwan_Gongguan	Mbuti	-0.0625	-7.017	5537	6276	116971
	MabucoNM11	MabucoSM19_33	Dushan	Mbuti	-0.0356	-3.391	3888	4175	82599
	MabucoNM11	MabucoSM19_33	Baojianshan	Mbuti	-0.0282	-3.059	5416	5730	113506
	MabucoNM11	MabucoSM19_33	Shamanka_EN	Mbuti	-0.0467	-8.093	8197	9000	170111
	MabucoNM11	MabucoSM19_33	Baikal_EN	Mbuti	-0.0501	-7.54	7603	8405	158326
	MabucoNM11	MabucoSM19_33	La_G2	Mbuti	-0.0309	-3.855	6609	7030	136669
	MabucoNM11	MabucoSM8	Lubrak	Mbuti	-0.0353	-4.203	6492	6967	131911
	MabucoNM11	MabucoSM8	Zongri5.1k	Mbuti	-0.0378	-4.346	7724	8330	156796
	MabucoNM11	MabucoSM8	Japan_Jomon	Mbuti	-0.0324	-4.619	7911	8440	163495
	MabucoNM11	MabucoSM8	Bianbian	Mbuti	-0.0439	-3.786	3181	3473	67676
	MabucoNM11	MabucoSM8	Xiaogao	Mbuti	-0.0636	-8.152	7712	8760	162019
	MabucoNM11	MabucoSM8	Boshan	Mbuti	-0.0681	-8.043	7891	9043	167412
	MabucoNM11	MabucoSM8	Xiaojingshan	Mbuti	-0.0702	-8.117	5074	5839	109327
	MabucoNM11	MabucoSM8	Shimao_LN	Mbuti	-0.0759	-10.893	8738	10174	185643
	MabucoNM11	MabucoSM8	YR_MN_WGM	Mbuti	-0.081	-10.867	7186	8453	153249
	MabucoNM11	MabucoSM8	Miaozigou_MN	Mbuti	-0.0643	-5.438	2765	3144	57867
	MabucoNM11	MabucoSM8	Lajia4k	Mbuti	-0.0618	-9.345	8896	10068	184778
	MabucoNM11	MabucoSM8	Yumin	Mbuti	-0.0502	-5.885	7324	8098	151987
	MabucoNM11	MabucoSM8	Mongolia_N_East	Mbuti	-0.0504	-6.98	8232	9105	169440
	MabucoNM11	MabucoSM8	Mongolia_N_North	Mbuti	-0.0633	-10.267	8557	9714	179710
	MabucoNM11	MabucoSM8	WLR_MN	Mbuti	-0.0688	-9.859	8869	10178	186313
	MabucoNM11	MabucoSM8	AR19K	Mbuti	-0.0725	-7.372	5097	5894	110627
	MabucoNM11	MabucoSM8	Boisman_MN	Mbuti	-0.0544	-8.805	8453	9425	175109
	MabucoNM11	MabucoSM8	DevilsCave_N	Mbuti	-0.0676	-10.273	8905	10197	187354
	MabucoNM11	MabucoSM8	AR14K	Mbuti	-0.0688	-8.675	5470	6279	117096
	MabucoNM11	MabucoSM8	Qihe3	Mbuti	-0.0539	-5.338	4160	4633	90208
	MabucoNM11	MabucoSM8	Liangdao1	Mbuti	-0.0467	-4.271	3304	3627	70809
	MabucoNM11	MabucoSM8	Liangdao2	Mbuti	-0.0634	-7.442	7253	8235	153915
	MabucoNM11	MabucoSM8	Tanshishan	Mbuti	-0.0521	-4.583	3010	3341	65535
	MabucoNM11	MabucoSM8	Xitoucun	Mbuti	-0.0694	-7.557	3991	4586	87851
	MabucoNM11	MabucoSM8	Taiwan_Hanben	Mbuti	-0.0588	-10.346	8966	10087	186534
	MabucoNM11	MabucoSM8	Taiwan_Gongguan	Mbuti	-0.0693	-7.839	5978	6868	127023
	MabucoNM11	MabucoSM8	Dushan	Mbuti	-0.0522	-5.201	4117	4570	89191
	MabucoNM11	MabucoSM8	Baojianshan	Mbuti	-0.0467	-5.218	5769	6334	123190
	MabucoNM11	MabucoSM8	Shamanka_EN	Mbuti	-0.0537	-9.542	9031	10056	187390
	MabucoNM11	MabucoSM8	Baikal_EN	Mbuti	-0.0517	-8.042	8351	9262	173536
	MabucoNM11	MabucoSM8	La_G2	Mbuti	-0.0372	-4.951	7359	7927	151444
	MabucoNM11	MabucoNM4	Lubrak	Mbuti	-0.0471	-6.079	8162	8970	171059
	MabucoNM11	MabucoNM4	Zongri5.1k	Mbuti	-0.0283	-3.593	9888	10464	203804
	MabucoNM11	MabucoNM4	Tianyuan	Mbuti	-0.0308	-3.945	9566	10175	204851
	MabucoNM11	MabucoNM4	Japan_Jomon	Mbuti	-0.041	-6.317	9828	10669	208443
	MabucoNM11	MabucoNM4	Bianbian	Mbuti	-0.0567	-5.473	4210	4716	91065
	MabucoNM11	MabucoNM4	Xiaogao	Mbuti	-0.0586	-7.541	9796	11016	208654
	MabucoNM11	MabucoNM4	Boshan	Mbuti	-0.0615	-7.861	10073	11394	214115
	MabucoNM11	MabucoNM4	Xiaojingshan	Mbuti	-0.0686	-9.019	6865	7876	149587
	MabucoNM11	MabucoNM4	Shimao_LN	Mbuti	-0.068	-10.927	10418	11939	223378
	MabucoNM11	MabucoNM4	YR_MN_WGM	Mbuti	-0.0763	-11.968	8585	10004	186630
	MabucoNM11	MabucoNM4	Miaozigou_MN	Mbuti	-0.0718	-6.596	3310	3822	71582
	MabucoNM11	MabucoNM4	Lajia4k	Mbuti	-0.0638	-10.575	10460	11885	222313
	MabucoNM11	MabucoNM4	Yumin	Mbuti	-0.0407	-5.275	9447	10249	197925
	MabucoNM11	MabucoNM4	Mongolia_N_East	Mbuti	-0.0585	-9.138	10145	11405	213850
	MabucoNM11	MabucoNM4	Mongolia_N_North	Mbuti	-0.0592	-10.889	10420	11732	221778
	MabucoNM11	MabucoNM4	WLR_MN	Mbuti	-0.0608	-9.055	10554	11920	224003
	MabucoNM11	MabucoNM4	AR19K	Mbuti	-0.0721	-8.301	6863	7930	150790
	MabucoNM11	MabucoNM4	Boisman_MN	Mbuti	-0.0589	-10.525	10289	11576	218552
	MabucoNM11	MabucoNM4	DevilsCave_N	Mbuti	-0.0656	-10.323	10509	11985	224954
	MabucoNM11	MabucoNM4	AR14K	Mbuti	-0.0673	-9.246	7242	8287	157022
	MabucoNM11	MabucoNM4	Qihe3	Mbuti	-0.0542	-6.076	5639	6285	123361
	MabucoNM11	MabucoNM4	Qihe	Mbuti	-0.0534	-4.744	2726	3033	62117
	MabucoNM11	MabucoNM4	Liangdao1	Mbuti	-0.0519	-5.143	4585	5087	100032
	MabucoNM11	MabucoNM4	Liangdao2	Mbuti	-0.0529	-6.722	9405	10455	201410
	MabucoNM11	MabucoNM4	Tanshishan	Mbuti	-0.0551	-5.558	3949	4410	88160
	MabucoNM11	MabucoNM4	Xitoucun	Mbuti	-0.0573	-6.938	5511	6180	121325
	MabucoNM11	MabucoNM4	Taiwan_Hanben	Mbuti	-0.0559	-10.614	10603	11858	224923
	MabucoNM11	MabucoNM4	Taiwan_Gongguan	Mbuti	-0.0597	-7.29	7849	8845	168646
	MabucoNM11	MabucoNM4	Dushan	Mbuti	-0.0527	-5.825	5664	6293	123923
	MabucoNM11	MabucoNM4	Baojianshan	Mbuti	-0.0474	-5.852	7760	8532	168421
	MabucoNM11	MabucoNM4	Shamanka_EN	Mbuti	-0.045	-8.399	10709	11718	225004
	MabucoNM11	MabucoNM4	Baikal_EN	Mbuti	-0.0561	-9.411	10152	11358	216192
	MabucoNM11	MabucoNM4	La_G2	Mbuti	-0.0313	-4.404	8700	9263	181488
	MabucoNM11	MabucoNM4	Man_Bac	Mbuti	-0.0368	-3.777	3711	3995	79232
	MabucoNM11	MabucoSM2(S)	Lubrak	Mbuti	-0.0561	-5.371	3255	3641	68776
	MabucoNM11	MabucoSM2(S)	Zongri5.1k	Mbuti	-0.0322	-3.156	3903	4163	80848
	MabucoNM11	MabucoSM2(S)	Japan_Jomon	Mbuti	-0.0525	-6.003	3790	4211	81394
	MabucoNM11	MabucoSM2(S)	Xiaogao	Mbuti	-0.0808	-7.611	3764	4425	81780
	MabucoNM11	MabucoSM2(S)	Boshan	Mbuti	-0.0746	-7.14	3848	4468	83189
	MabucoNM11	MabucoSM2(S)	Xiaojingshan	Mbuti	-0.0619	-6.097	2999	3395	64454
	MabucoNM11	MabucoSM2(S)	Shimao_LN	Mbuti	-0.0831	-9.149	3882	4587	84652
	MabucoNM11	MabucoSM2(S)	YR_MN_WGM	Mbuti	-0.0755	-7.667	3278	3813	71364
	MabucoNM11	MabucoSM2(S)	Miaozigou_MN	Mbuti	-0.0728	-4.684	1316	1523	28237
	MabucoNM11	MabucoSM2(S)	Lajia4k	Mbuti	-0.0623	-7.266	3987	4517	84353
	MabucoNM11	MabucoSM2(S)	Yumin	Mbuti	-0.0494	-4.712	3694	4077	78563
	MabucoNM11	MabucoSM2(S)	Mongolia_N_East	Mbuti	-0.0509	-5.631	3960	4384	82903
	MabucoNM11	MabucoSM2(S)	Mongolia_N_North	Mbuti	-0.0564	-7.283	3981	4456	84686
	MabucoNM11	MabucoSM2(S)	WLR_MN	Mbuti	-0.0669	-7.184	3971	4540	84884
	MabucoNM11	MabucoSM2(S)	AR19K	Mbuti	-0.0755	-6.25	2936	3416	64646
	MabucoNM11	MabucoSM2(S)	Boisman_MN	Mbuti	-0.0535	-7.088	3997	4449	83970
	MabucoNM11	MabucoSM2(S)	DevilsCave_N	Mbuti	-0.0636	-7.288	4010	4554	85194
	MabucoNM11	MabucoSM2(S)	AR14K	Mbuti	-0.0562	-5.632	3157	3532	67563
	MabucoNM11	MabucoSM2(S)	Qihe3	Mbuti	-0.0559	-4.661	2451	2741	54152
	MabucoNM11	MabucoSM2(S)	Qihe	Mbuti	-0.056	-3.488	1338	1496	30609
	MabucoNM11	MabucoSM2(S)	Liangdao1	Mbuti	-0.0458	-3.246	2058	2256	45237
	MabucoNM11	MabucoSM2(S)	Liangdao2	Mbuti	-0.0448	-4.018	3777	4131	79947
	MabucoNM11	MabucoSM2(S)	Tanshishan	Mbuti	-0.0519	-3.679	1823	2022	40317
	MabucoNM11	MabucoSM2(S)	Xitoucun	Mbuti	-0.0654	-5.505	2448	2791	54658
	MabucoNM11	MabucoSM2(S)	Taiwan_Hanben	Mbuti	-0.054	-7.73	4025	4485	85211
	MabucoNM11	MabucoSM2(S)	Taiwan_Gongguan	Mbuti	-0.0696	-6.375	3200	3679	69177
	MabucoNM11	MabucoSM2(S)	Dushan	Mbuti	-0.0392	-3.233	2602	2815	55993
	MabucoNM11	MabucoSM2(S)	Shamanka_EN	Mbuti	-0.0469	-6.461	4065	4465	85214
	MabucoNM11	MabucoSM2(S)	Baikal_EN	Mbuti	-0.0584	-6.867	3905	4389	83174
	MabucoNM11	MabucoSM2(S)	Man_Bac	Mbuti	-0.0474	-3.244	1560	1715	33455
	MabucoNM11	MabucoNM12	Lubrak	Mbuti	-0.0434	-5.044	5132	5597	105742
	MabucoNM11	MabucoNM12	Zongri5.1k	Mbuti	-0.0312	-3.576	6061	6451	124008
	MabucoNM11	MabucoNM12	Japan_Jomon	Mbuti	-0.0397	-5.531	6103	6607	127504
[truncated: 323 more rows]
