# Supplementary material for: Ancient genomes reveal basal Asian ancestries and dynamic population interactions over time on the southern Tibetan Plateau
Source: iScience. 2025 Oct 3;28(11):113676. doi: 10.1016/j.isci.2025.113676 (PMC12589885; doi:10.1016/j.isci.2025.113676)
Supplement: Table S3. F4-statistics showing the genetic connections between Mbc4.4k_G0 and Zongri5.1k, related to Figure 4 [file mmc4.xlsx]

## Sheet: Sheet1
Table S3. f4-statistics reveale the genetic connections between Mbc4.4k_G0 and Zongri5.1k, related to Figure 4
f4( Mbc4.4k_G0, Zongri5.1k; World , Mbuti)										f4( Mbc4.4k_G0, World; Zongri5.1k, Mbuti)										f4( Zongri5.1k, World; Mbc4.4k_G0, Mbuti)
P1	P2	P3	OUT	D-stat	Z	BABA	ABBA	SNPs		P1	P2	P3	OUT	D-stat	Z	BABA	ABBA	SNPs		P1	P2	P3	OUT	D-stat	Z	BABA	ABBA	SNPs
Mbc4.4k_G0	Zongri5.1k	Mbc4.4k_G1	Mbuti	0.0163	3.539	24554	23765	476028		Mbc4.4k_G0	Mbc4.4k_G1	Zongri5.1k	Mbuti	-0.0093	-1.914	23328	23765	476028		Zongri5.1k	Mbc4.4k_G1	Mbc4.4k_G0	Mbuti	-0.0256	-5.187	23328	24554	476028
Mbc4.4k_G0	Zongri5.1k	Mbc4.4k_G2	Mbuti	0.0397	8.518	24934	23030	472460		Mbc4.4k_G0	Mbc4.4k_G2	Zongri5.1k	Mbuti	-0.0011	-0.216	22981	23030	472460		Zongri5.1k	Mbc4.4k_G2	Mbc4.4k_G0	Mbuti	-0.0408	-7.706	22981	24934	472460
Mbc4.4k_G0	Zongri5.1k	Mbc4k_G2	Mbuti	0.0238	5.588	24641	23494	476202		Mbc4.4k_G0	Mbc4k_G2	Zongri5.1k	Mbuti	0.0001	0.018	23498	23494	476202		Zongri5.1k	Mbc4k_G2	Mbc4.4k_G0	Mbuti	-0.0238	-4.984	23498	24641	476202
Mbc4.4k_G0	Zongri5.1k	Mbc3.5k_outlier	Mbuti	0.0342	3.813	7842	7324	153060		Mbc4.4k_G0	Mbc3.5k_outlier	Zongri5.1k	Mbuti	0.0268	3.187	7727	7324	153060		Zongri5.1k	Mbc3.5k_outlier	Mbc4.4k_G0	Mbuti	-0.0074	-0.788	7727	7842	153060
Mbc4.4k_G0	Zongri5.1k	Mbc3.5k_G0	Mbuti	0.0159	2.351	20740	20090	405636		Mbc4.4k_G0	Mbc3.5k_G0	Zongri5.1k	Mbuti	-0.0057	-0.896	19862	20090	405636		Zongri5.1k	Mbc3.5k_G0	Mbc4.4k_G0	Mbuti	-0.0216	-3.386	19862	20740	405636
Mbc4.4k_G0	Zongri5.1k	Lubrak	Mbuti	0.0105	1.785	19688	19278	385098		Mbc4.4k_G0	Lubrak	Zongri5.1k	Mbuti	-0.0026	-0.415	19179	19278	385098		Zongri5.1k	Lubrak	Mbc4.4k_G0	Mbuti	-0.0131	-2.226	19179	19688	385098
Mbc4.4k_G0	Zongri5.1k	Suila	Mbuti	0.0066	1.001	18801	18553	367795		Mbc4.4k_G0	Suila	Zongri5.1k	Mbuti	-0.0057	-0.865	18345	18553	367795		Zongri5.1k	Suila	Mbc4.4k_G0	Mbuti	-0.0123	-1.844	18345	18801	367795
Mbc4.4k_G0	Zongri5.1k	Shannan3k	Mbuti	0.0166	2.511	19137	18513	371400		Mbc4.4k_G0	Shannan3k	Zongri5.1k	Mbuti	0.0001	0.017	18517	18513	371400		Zongri5.1k	Shannan3k	Mbc4.4k_G0	Mbuti	-0.0165	-2.625	18517	19137	371400
Mbc4.4k_G0	Zongri5.1k	Gebusailu	Mbuti	0.0051	1.310	24099	23854	476434		Mbc4.4k_G0	Gebusailu	Zongri5.1k	Mbuti	0.0073	1.590	24206	23854	476434		Zongri5.1k	Gebusailu	Mbc4.4k_G0	Mbuti	0.0022	0.491	24206	24099	476434
Mbc4.4k_G0	Zongri5.1k	Zongri4.7k	Mbuti	-0.0240	-3.760	20721	21739	421711		Mbc4.4k_G0	Zongri4.7k	Zongri5.1k	Mbuti	-0.0235	-3.705	20740	21739	421711		Zongri5.1k	Zongri4.7k	Mbc4.4k_G0	Mbuti	0.0004	0.073	20740	20721	421711
Mbc4.4k_G0	Zongri5.1k	Zongri4.5k	Mbuti	-0.0351	-7.562	23275	24966	475301		Mbc4.4k_G0	Zongri4.5k	Zongri5.1k	Mbuti	-0.0290	-5.729	23557	24966	475301		Zongri5.1k	Zongri4.5k	Mbc4.4k_G0	Mbuti	0.0060	1.242	23557	23275	475301
Mbc4.4k_G0	Zongri5.1k	Zongri4.5k_o2	Mbuti	-0.0273	-4.294	21577	22787	441176		Mbc4.4k_G0	Zongri4.5k_o2	Zongri5.1k	Mbuti	-0.0202	-3.130	21886	22787	441176		Zongri5.1k	Zongri4.5k_o2	Mbc4.4k_G0	Mbuti	0.0071	1.164	21886	21577	441176
Mbc4.4k_G0	Zongri5.1k	Zongri4.5k_o1	Mbuti	-0.0303	-4.449	20376	21650	413724		Mbc4.4k_G0	Zongri4.5k_o1	Zongri5.1k	Mbuti	-0.0334	-4.903	20248	21650	413724		Zongri5.1k	Zongri4.5k_o1	Mbc4.4k_G0	Mbuti	-0.0031	-0.485	20248	20376	413724
Mbc4.4k_G0	Zongri5.1k	Zongri4.1k	Mbuti	-0.0457	-6.887	14863	16288	309041		Mbc4.4k_G0	Zongri4.1k	Zongri5.1k	Mbuti	-0.0356	-5.268	15167	16288	309041		Zongri5.1k	Zongri4.1k	Mbc4.4k_G0	Mbuti	0.0101	1.573	15167	14863	309041
Mbc4.4k_G0	Zongri5.1k	Yushu2.8k	Mbuti	-0.0263	-5.055	21834	23015	445926		Mbc4.4k_G0	Yushu2.8k	Zongri5.1k	Mbuti	-0.0198	-3.631	22120	23015	445926		Zongri5.1k	Yushu2.8k	Mbc4.4k_G0	Mbuti	0.0065	1.188	22120	21834	445926
Mbc4.4k_G0	Zongri5.1k	Chamdo2.8k_1	Mbuti	-0.0028	-0.444	18184	18287	362355		Mbc4.4k_G0	Chamdo2.8k_1	Zongri5.1k	Mbuti	-0.0076	-1.168	18009	18287	362355		Zongri5.1k	Chamdo2.8k_1	Mbc4.4k_G0	Mbuti	-0.0048	-0.765	18009	18184	362355
Mbc4.4k_G0	Zongri5.1k	Chamdo2.8k_2	Mbuti	-0.0023	-0.307	9589	9633	196310		Mbc4.4k_G0	Chamdo2.8k_2	Zongri5.1k	Mbuti	-0.0055	-0.734	9528	9633	196310		Zongri5.1k	Chamdo2.8k_2	Mbc4.4k_G0	Mbuti	-0.0032	-0.412	9528	9589	196310
Mbc4.4k_G0	Zongri5.1k	Chamdo2.7k	Mbuti	-0.0098	-1.506	12675	12926	253513		Mbc4.4k_G0	Chamdo2.7k	Zongri5.1k	Mbuti	-0.0134	-1.980	12586	12926	253513		Zongri5.1k	Chamdo2.7k	Mbc4.4k_G0	Mbuti	-0.0035	-0.527	12586	12675	253513
Mbc4.4k_G0	Zongri5.1k	Lajia4k	Mbuti	-0.0194	-4.206	23386	24313	470881		Mbc4.4k_G0	Lajia4k	Zongri5.1k	Mbuti	-0.0096	-1.912	23850	24313	470881		Zongri5.1k	Lajia4k	Mbc4.4k_G0	Mbuti	0.0098	1.936	23850	23386	470881
Mbc4.4k_G0	Zongri5.1k	Miaoliang	Mbuti	-0.0106	-2.153	23482	23984	469713		Mbc4.4k_G0	Miaoliang	Zongri5.1k	Mbuti	-0.0092	-1.702	23547	23984	469713		Zongri5.1k	Miaoliang	Mbc4.4k_G0	Mbuti	0.0014	0.275	23547	23482	469713
Mbc4.4k_G0	Zongri5.1k	Wuzhuangguo	Mbuti	-0.0099	-2.491	23913	24390	476587		Mbc4.4k_G0	Wuzhuangguo	Zongri5.1k	Mbuti	-0.0074	-1.597	24033	24390	476587		Zongri5.1k	Wuzhuangguo	Mbc4.4k_G0	Mbuti	0.0025	0.556	24033	23913	476587
Mbc4.4k_G0	Zongri5.1k	Shimao_LN	Mbuti	-0.0098	-1.897	23679	24145	473409		Mbc4.4k_G0	Shimao_LN	Zongri5.1k	Mbuti	0.0014	0.255	24212	24145	473409		Zongri5.1k	Shimao_LN	Mbc4.4k_G0	Mbuti	0.0111	2.120	24212	23679	473409
Mbc4.4k_G0	Zongri5.1k	YR_MN_WGM	Mbuti	-0.0043	-0.849	19857	20026	396334		Mbc4.4k_G0	YR_MN_WGM	Zongri5.1k	Mbuti	0.0041	0.759	20193	20026	396334		Zongri5.1k	YR_MN_WGM	Mbc4.4k_G0	Mbuti	0.0084	1.560	20193	19857	396334
Mbc4.4k_G0	Zongri5.1k	Miaozigou_MN	Mbuti	-0.0001	-0.008	7667	7668	152485		Mbc4.4k_G0	Miaozigou_MN	Zongri5.1k	Mbuti	0.0062	0.803	7764	7668	152485		Zongri5.1k	Miaozigou_MN	Mbc4.4k_G0	Mbuti	0.0062	0.802	7764	7667	152485
Mbc4.4k_G0	Zongri5.1k	Bianbian	Mbuti	-0.0101	-1.332	10173	10380	208042		Mbc4.4k_G0	Bianbian	Zongri5.1k	Mbuti	-0.0012	-0.166	10354	10380	208042		Zongri5.1k	Bianbian	Mbc4.4k_G0	Mbuti	0.0088	1.185	10354	10173	208042
Mbc4.4k_G0	Zongri5.1k	Xiaogao	Mbuti	-0.0064	-1.035	23225	23525	461415		Mbc4.4k_G0	Xiaogao	Zongri5.1k	Mbuti	0.0072	1.176	23868	23525	461415		Zongri5.1k	Xiaogao	Mbc4.4k_G0	Mbuti	0.0137	2.279	23868	23225	461415
Mbc4.4k_G0	Zongri5.1k	Boshan	Mbuti	-0.0146	-2.409	23247	23934	467124		Mbc4.4k_G0	Boshan	Zongri5.1k	Mbuti	-0.0028	-0.458	23799	23934	467124		Zongri5.1k	Boshan	Mbc4.4k_G0	Mbuti	0.0117	2.003	23799	23247	467124
Mbc4.4k_G0	Zongri5.1k	Xiaojingshan	Mbuti	0.0001	0.018	18021	18018	357225		Mbc4.4k_G0	Xiaojingshan	Zongri5.1k	Mbuti	-0.0019	-0.328	17950	18018	357225		Zongri5.1k	Xiaojingshan	Mbc4.4k_G0	Mbuti	-0.0020	-0.354	17950	18021	357225
Mbc4.4k_G0	Zongri5.1k	Yumin	Mbuti	-0.0088	-1.422	22260	22653	444692		Mbc4.4k_G0	Yumin	Zongri5.1k	Mbuti	-0.0025	-0.404	22541	22653	444692		Zongri5.1k	Yumin	Mbc4.4k_G0	Mbuti	0.0063	1.037	22541	22260	444692
Mbc4.4k_G0	Zongri5.1k	WLR_MN	Mbuti	-0.0096	-1.761	23684	24142	474839		Mbc4.4k_G0	WLR_MN	Zongri5.1k	Mbuti	0.0001	0.024	24148	24142	474839		Zongri5.1k	WLR_MN	Mbc4.4k_G0	Mbuti	0.0097	1.822	24148	23684	474839
Mbc4.4k_G0	Zongri5.1k	AR19K	Mbuti	-0.0102	-1.560	16784	17131	342442		Mbc4.4k_G0	AR19K	Zongri5.1k	Mbuti	0.0169	2.532	17719	17131	342442		Zongri5.1k	AR19K	Mbc4.4k_G0	Mbuti	0.0271	4.304	17719	16784	342442
Mbc4.4k_G0	Zongri5.1k	AR14K	Mbuti	-0.0010	-0.195	18340	18377	366865		Mbc4.4k_G0	AR14K	Zongri5.1k	Mbuti	0.0036	0.637	18510	18377	366865		Zongri5.1k	AR14K	Mbc4.4k_G0	Mbuti	0.0046	0.830	18510	18340	366865
Mbc4.4k_G0	Zongri5.1k	AR13-10K	Mbuti	-0.0102	-1.923	19357	19757	392194		Mbc4.4k_G0	AR13-10K	Zongri5.1k	Mbuti	-0.0033	-0.595	19627	19757	392194		Zongri5.1k	AR13-10K	Mbc4.4k_G0	Mbuti	0.0069	1.269	19627	19357	392194
Mbc4.4k_G0	Zongri5.1k	AR_EN	Mbuti	-0.0158	-2.091	8317	8584	169684		Mbc4.4k_G0	AR_EN	Zongri5.1k	Mbuti	0.0016	0.218	8612	8584	169684		Zongri5.1k	AR_EN	Mbc4.4k_G0	Mbuti	0.0174	2.279	8612	8317	169684
Mbc4.4k_G0	Zongri5.1k	DevilsCave_N	Mbuti	-0.0125	-2.414	23752	24355	476549		Mbc4.4k_G0	DevilsCave_N	Zongri5.1k	Mbuti	0.0082	1.543	24760	24355	476549		Zongri5.1k	DevilsCave_N	Mbc4.4k_G0	Mbuti	0.0208	3.858	24760	23752	476549
Mbc4.4k_G0	Zongri5.1k	Boisman_MN	Mbuti	-0.0106	-2.432	23574	24079	472038		Mbc4.4k_G0	Boisman_MN	Zongri5.1k	Mbuti	0.0001	0.019	24084	24079	472038		Zongri5.1k	Boisman_MN	Mbc4.4k_G0	Mbuti	0.0107	2.286	24084	23574	472038
Mbc4.4k_G0	Zongri5.1k	Shamanka_EN	Mbuti	-0.0175	-4.158	23581	24422	476711		Mbc4.4k_G0	Shamanka_EN	Zongri5.1k	Mbuti	0.0092	1.867	24875	24422	476711		Zongri5.1k	Shamanka_EN	Mbc4.4k_G0	Mbuti	0.0267	5.621	24875	23581	476711
Mbc4.4k_G0	Zongri5.1k	Baikal_EN	Mbuti	-0.0151	-3.143	23076	23784	466793		Mbc4.4k_G0	Baikal_EN	Zongri5.1k	Mbuti	0.0155	2.991	24534	23784	466793		Zongri5.1k	Baikal_EN	Mbc4.4k_G0	Mbuti	0.0306	6.165	24534	23076	466793
Mbc4.4k_G0	Zongri5.1k	Qihe3	Mbuti	-0.0022	-0.328	13613	13674	281611		Mbc4.4k_G0	Qihe3	Zongri5.1k	Mbuti	0.0300	4.151	14519	13674	281611		Zongri5.1k	Qihe3	Mbc4.4k_G0	Mbuti	0.0322	4.765	14519	13613	281611
Mbc4.4k_G0	Zongri5.1k	Qihe	Mbuti	-0.0054	-0.644	7145	7224	152296		Mbc4.4k_G0	Qihe	Zongri5.1k	Mbuti	0.0263	2.971	7614	7224	152296		Zongri5.1k	Qihe	Mbc4.4k_G0	Mbuti	0.0318	3.830	7614	7145	152296
Mbc4.4k_G0	Zongri5.1k	Liangdao1	Mbuti	-0.0039	-0.545	11673	11765	241576		Mbc4.4k_G0	Liangdao1	Zongri5.1k	Mbuti	0.0153	2.136	12131	11765	241576		Zongri5.1k	Liangdao1	Mbc4.4k_G0	Mbuti	0.0192	2.715	12131	11673	241576
Mbc4.4k_G0	Zongri5.1k	Liangdao2	Mbuti	-0.0021	-0.358	22413	22509	447600		Mbc4.4k_G0	Liangdao2	Zongri5.1k	Mbuti	0.0271	4.389	23761	22509	447600		Zongri5.1k	Liangdao2	Mbc4.4k_G0	Mbuti	0.0292	5.029	23761	22413	447600
Mbc4.4k_G0	Zongri5.1k	La_G2	Mbuti	-0.0076	-1.345	18832	19119	383366		Mbc4.4k_G0	La_G2	Zongri5.1k	Mbuti	0.0412	7.100	20763	19119	383366		Zongri5.1k	La_G2	Mbc4.4k_G0	Mbuti	0.0488	8.107	20763	18832	383366
Mbc4.4k_G0	Zongri5.1k	Man_Bac	Mbuti	-0.0071	-1.049	9400	9535	188312		Mbc4.4k_G0	Man_Bac	Zongri5.1k	Mbuti	0.0319	4.400	10163	9535	188312		Zongri5.1k	Man_Bac	Mbc4.4k_G0	Mbuti	0.0390	5.505	10163	9400	188312
Mbc4.4k_G0	Zongri5.1k	Longlin	Mbuti	-0.0070	-0.704	4373	4435	91372		Mbc4.4k_G0	Longlin	Zongri5.1k	Mbuti	0.0458	4.590	4861	4435	91372		Zongri5.1k	Longlin	Mbc4.4k_G0	Mbuti	0.0528	5.283	4861	4373	91372
Mbc4.4k_G0	Zongri5.1k	Xingyi_EN	Mbuti	0.0019	0.300	18750	18677	384040		Mbc4.4k_G0	Xingyi_EN	Zongri5.1k	Mbuti	0.0553	8.486	20862	18677	384040		Zongri5.1k	Xingyi_EN	Mbc4.4k_G0	Mbuti	0.0533	8.168	20862	18750	384040
Mbc4.4k_G0	Zongri5.1k	Japan_Jomon	Mbuti	-0.0078	-1.530	22693	23049	459788		Mbc4.4k_G0	Japan_Jomon	Zongri5.1k	Mbuti	0.0438	7.782	25160	23049	459788		Zongri5.1k	Japan_Jomon	Mbc4.4k_G0	Mbuti	0.0516	9.236	25160	22693	459788
Mbc4.4k_G0	Zongri5.1k	Tianyuan	Mbuti	-0.0080	-1.365	22073	22430	453905		Mbc4.4k_G0	Tianyuan	Zongri5.1k	Mbuti	0.0839	13.270	26538	22430	453905		Zongri5.1k	Tianyuan	Mbc4.4k_G0	Mbuti	0.0918	14.521	26538	22073	453905
Mbc4.4k_G0	Zongri5.1k	AR33K	Mbuti	-0.0020	-0.321	22684	22773	463915		Mbc4.4k_G0	AR33K	Zongri5.1k	Mbuti	0.0846	13.066	26983	22773	463915		Zongri5.1k	AR33K	Mbc4.4k_G0	Mbuti	0.0866	13.303	26983	22684	463915
Mbc4.4k_G0	Zongri5.1k	G1	Mbuti	0.0152	1.092	1959	1901	41147		Mbc4.4k_G0	G1	Zongri5.1k	Mbuti	0.0946	6.928	2298	1901	41147		Zongri5.1k	G1	Mbc4.4k_G0	Mbuti	0.0795	5.760	2298	1959	41147
Mbc4.4k_G0	Zongri5.1k	La368	Mbuti	-0.0052	-0.652	8137	8222	172150		Mbc4.4k_G0	La368	Zongri5.1k	Mbuti	0.0930	11.676	9907	8222	172150		Zongri5.1k	La368	Mbc4.4k_G0	Mbuti	0.0981	12.985	9907	8137	172150
Mbc4.4k_G0	Zongri5.1k	Onge	Mbuti	-0.0090	-1.897	23159	23581	476700		Mbc4.4k_G0	Onge	Zongri5.1k	Mbuti	0.0907	16.308	28283	23581	476700		Zongri5.1k	Onge	Mbc4.4k_G0	Mbuti	0.0996	18.133	28283	23159	476700
Mbc4.4k_G0	Zongri5.1k	Atayal	Mbuti	-0.0054	-0.952	23759	24016	476652		Mbc4.4k_G0	Atayal	Zongri5.1k	Mbuti	0.0253	4.328	25264	24016	476652		Zongri5.1k	Atayal	Mbc4.4k_G0	Mbuti	0.0307	5.370	25264	23759	476652
Mbc4.4k_G0	Zongri5.1k	Papuan	Mbuti	-0.0116	-2.464	22876	23415	476738		Mbc4.4k_G0	Papuan	Zongri5.1k	Mbuti	0.1100	19.684	29201	23415	476738		Zongri5.1k	Papuan	Mbc4.4k_G0	Mbuti	0.1214	22.297	29201	22876	476738
Mbc4.4k_G0	Zongri5.1k	Mlabri	Mbuti	-0.0068	-1.236	13187	13367	269254		Mbc4.4k_G0	Mlabri	Zongri5.1k	Mbuti	0.0323	5.282	14259	13367	269254		Zongri5.1k	Mlabri	Mbc4.4k_G0	Mbuti	0.0391	6.506	14259	13187	269254
Mbc4.4k_G0	Zongri5.1k	Yana	Mbuti	-0.0143	-2.838	22748	23406	476720		Mbc4.4k_G0	Yana	Zongri5.1k	Mbuti	0.1223	21.217	29928	23406	476720		Zongri5.1k	Yana	Mbc4.4k_G0	Mbuti	0.1363	23.819	29928	22748	476720
Mbc4.4k_G0	Zongri5.1k	Malta1	Mbuti	-0.0057	-0.851	16794	16988	347340		Mbc4.4k_G0	Malta1	Zongri5.1k	Mbuti	0.1225	18.674	21732	16988	347340		Zongri5.1k	Malta1	Mbc4.4k_G0	Mbuti	0.1282	19.351	21732	16794	347340
Mbc4.4k_G0	Zongri5.1k	UstIshim	Mbuti	-0.0117	-2.101	22667	23202	475481		Mbc4.4k_G0	UstIshim	Zongri5.1k	Mbuti	0.1379	21.619	30627	23202	475481		Zongri5.1k	UstIshim	Mbc4.4k_G0	Mbuti	0.1494	24.238	30627	22667	475481
Mbc4.4k_G0	Zongri5.1k	Motala12	Mbuti	-0.0051	-0.818	20539	20748	426158		Mbc4.4k_G0	Motala12	Zongri5.1k	Mbuti	0.1377	21.829	27372	20748	426158		Zongri5.1k	Motala12	Mbc4.4k_G0	Mbuti	0.1426	23.805	27372	20539	426158
Mbc4.4k_G0	Zongri5.1k	Yamnaya_Kalmykia.SG	Mbuti	-0.0072	-1.614	22494	22819	470498		Mbc4.4k_G0	Yamnaya_Kalmykia.SG	Zongri5.1k	Mbuti	0.1367	26.457	30047	22819	470498		Zongri5.1k	Yamnaya_Kalmykia.SG	Mbc4.4k_G0	Mbuti	0.1438	28.535	30047	22494	470498
Mbc4.4k_G0	Zongri5.1k	Gonur1_BA	Mbuti	-0.0028	-0.710	22104	22230	459719		Mbc4.4k_G0	Gonur1_BA	Zongri5.1k	Mbuti	0.1452	29.179	29784	22230	459719		Zongri5.1k	Gonur1_BA	Mbc4.4k_G0	Mbuti	0.1480	29.688	29784	22104	459719
Mbc4.4k_G0	Zongri5.1k	Shahr_I_Sokhta_BA1	Mbuti	-0.0022	-0.510	22009	22106	458330		Mbc4.4k_G0	Shahr_I_Sokhta_BA1	Zongri5.1k	Mbuti	0.1424	27.267	29450	22106	458330		Zongri5.1k	Shahr_I_Sokhta_BA1	Mbc4.4k_G0	Mbuti	0.1446	28.182	29450	22009	458330
Mbc4.4k_G0	Zongri5.1k	Ganj_Dareh_N	Mbuti	-0.0014	-0.317	22403	22468	470583		Mbc4.4k_G0	Ganj_Dareh_N	Zongri5.1k	Mbuti	0.1571	30.755	30846	22468	470583		Zongri5.1k	Ganj_Dareh_N	Mbc4.4k_G0	Mbuti	0.1586	30.784	30846	22403	470583
Mbc4.4k_G0	Zongri5.1k	Iran_N	Mbuti	0.0030	0.606	21223	21096	442703		Mbc4.4k_G0	Iran_N	Zongri5.1k	Mbuti	0.1578	29.923	29001	21096	442703		Zongri5.1k	Iran_N	Mbc4.4k_G0	Mbuti	0.1549	28.510	29001	21223	442703
Mbc4.4k_G0	Zongri5.1k	Levant_N	Mbuti	-0.0019	-0.400	20276	20355	425150		Mbc4.4k_G0	Levant_N	Zongri5.1k	Mbuti	0.1657	30.797	28440	20355	425150		Zongri5.1k	Levant_N	Mbc4.4k_G0	Mbuti	0.1676	32.031	28440	20276	425150
Mbc4.4k_G0	Zongri5.1k	Anatolia_N	Mbuti	-0.0042	-1.150	22833	23027	476709		Mbc4.4k_G0	Anatolia_N	Zongri5.1k	Mbuti	0.1533	32.264	31362	23027	476709		Zongri5.1k	Anatolia_N	Mbc4.4k_G0	Mbuti	0.1574	33.109	31362	22833	476709
Mbc4.4k_G0	Zongri5.1k	Kostenki14	Mbuti	0.0004	0.067	21825	21807	452198		Mbc4.4k_G0	Kostenki14	Zongri5.1k	Mbuti	0.1498	23.076	29491	21807	452198		Zongri5.1k	Kostenki14	Mbc4.4k_G0	Mbuti	0.1494	23.496	29491	21825	452198
Mbc4.4k_G0	Zongri5.1k	Loschbour	Mbuti	-0.0025	-0.431	22810	22924	470782		Mbc4.4k_G0	Loschbour	Zongri5.1k	Mbuti	0.1344	23.184	30042	22924	470782		Zongri5.1k	Loschbour	Mbc4.4k_G0	Mbuti	0.1369	23.498	30042	22810	470782
Mbc4.4k_G0	Zongri5.1k	Oase1	Mbuti	-0.0052	-0.575	5597	5655	121902		Mbc4.4k_G0	Oase1	Zongri5.1k	Mbuti	0.1558	17.134	7742	5655	121902		Zongri5.1k	Oase1	Mbc4.4k_G0	Mbuti	0.1608	17.718	7742	5597	121902
Mbc4.4k_G0	Zongri5.1k	Yoruba	Mbuti	-0.0033	-1.326	18886	19010	476738		Mbc4.4k_G0	Yoruba	Zongri5.1k	Mbuti	0.3903	92.859	43351	19010	476738		Zongri5.1k	Yoruba	Mbc4.4k_G0	Mbuti	0.3931	93.614	43351	18886	476738
Mbc4.4k_G0	Zongri5.1k	Denisovan	Mbuti	-0.0112	-2.159	17331	17722	476372		Mbc4.4k_G0	Denisovan	Zongri5.1k	Mbuti	0.4546	96.161	47266	17722	476372		Zongri5.1k	Denisovan	Mbc4.4k_G0	Mbuti	0.4634	97.231	47266	17331	476372
Mbc4.4k_G0	Zongri5.1k	Vindija	Mbuti	-0.0099	-1.753	13420	13689	368391		Mbc4.4k_G0	Vindija	Zongri5.1k	Mbuti	0.4311	79.077	34437	13689	368391		Zongri5.1k	Vindija	Mbc4.4k_G0	Mbuti	0.4392	83.808	34437	13420	368391
																				Zongri5.1k	Chimp	Mbc4.4k_G0	Mbuti	0.4525	99.472	45390	17109	456958
