# Supplementary material for: Ancient genomes reveal basal Asian ancestries and dynamic population interactions over time on the southern Tibetan Plateau
Source: iScience. 2025 Oct 3;28(11):113676. doi: 10.1016/j.isci.2025.113676 (PMC12589885; doi:10.1016/j.isci.2025.113676)
Supplement: Table S4. QpAdm models of Mabu Co Early period groups and Zongri5.1k population, related to Figure 5 [file mmc5.xlsx]

## Sheet: Sheet1
Table S4. qpAdm model of Mabu Co Early period groups and Zongri5.1k population, related to Figure 5
QpAdm rotating strategy were used as Right populations including "Mbuti, UstIshim, Yana, Ganj_Dareh_N, Kostenki14", Left populations contain two panels, the first panel used as rotating panel (populations were listed as potential ancestry source , if not used as source for target population, then will be listed into Right populations) including " Tianyuan, Onge, Xingyi_EN, Fujian_EN, AR14-10K, Sh…
target	pvalue	Source1 (plateau ancestry)	Source2 (external influence)	p1	p2	std1
Mbc4.4_G0	0.0559613	Zongri5.1k
Mbc4.4_G0	0.110583	Zongri5.1k	Xingyi_EN	0.938	0.062	0.04
Mbc4.4_G0	0.0874051	Zongri5.1k	Onge	0.943	0.057	0.032
Mbc4.4_G0	0.0403857	Zongri5.1k	Tianyuan	0.956	0.044	0.035
Mbc4.4_G0	0.0843427	Zongri5.1k	Mbc3.5k_outlier	0.844	0.156	0.094
Mbc4.4_G0	0.0592637	Mbc4.4k_G2	Xingyi_EN	0.85	0.15	0.03
Mbc4.4_G0	8.24694e-07	Mbc4.4k_G2	Onge	0.879	0.121	0.025
Mbc4.4_G0	5.09787e-08	Mbc4.4k_G2	Tianyuan	0.885	0.115	0.029
Mbc4.4_G0	0.000522446	Mbc4.4k_G2	Mbc3.5k_outlier	0.61	0.39	0.059
Mbc4.4_G0	0.0756151	Mbc3.5k_outlier	Shandong_EN	0.54	0.46	0.038
Mbc4.4_G0	0.00113285	Mbc3.5k_outlier	preShimao	0.574	0.426	0.038
Mbc4.4_G0	0.000919895	Mbc3.5k_outlier	AR14-10K	0.54	0.46	0.043
Mbc4.4_G0	0.000299842	Mbc3.5k_outlier	Yumin	0.548	0.452	0.044
Mbc4.4_G0	1.15043e-05	Mbc3.5k_outlier	YR_MN_WGM	0.556	0.444	0.04
Mbc4.4_G0	5.80362e-08	Mbc3.5k_outlier	Boisman_MN	0.697	0.303	0.029
target	pvalue	Source1 (plateau ancestry)	Source2 (external influence)	p1	p2	std1
Zongri5.1k	0.0559613	Mbc4.4k_G0
Zongri5.1k	0.254541	Mbc4.4k_G0	YR_MN_WGM	0.799	0.201	0.072
Zongri5.1k	0.0270686	Mbc4.4k_G0	Fujian_EN	0.987	0.013	0.114
Zongri5.1k	0.0337571	Mbc4.4k_G0	AR14-10K	0.909	0.091	0.098
Zongri5.1k	0.0649431	Mbc4.4k_G0	Shandong_EN	0.848	0.152	0.093
Zongri5.1k	0.162006	Mbc4.4k_G0	preShimao	0.807	0.193	0.083
Zongri5.1k	0.0938861	Mbc4.4k_G0	Yumin	0.804	0.196	0.099
Zongri5.1k	0.0663327	Mbc4.4k_G0	Shamanka_EN	0.863	0.137	0.106
Zongri5.1k	0.0466241	Mbc4.4k_G0	Boisman_MN	0.959	0.041	0.051
Zongri5.1k	0.163514	Mbc4.4k_G0	Mbc4.4k_G2	0.661	0.339	0.152
Zongri5.1k	0.000447797	Mbc4.4k_G2	Fujian_EN	0.744	0.256	0.083
Zongri5.1k	2.39753e-05	Mbc4.4k_G2	Shamanka_EN	0.889	0.111	0.115
Zongri5.1k	1.49514e-05	Mbc4.4k_G2	Boisman_MN	0.993	0.007	0.048
Zongri5.1k	0.00114355	Mbc4.4k_G2	Tianyuan	0.917	0.083	0.025
Zongri5.1k	0.000658823	Mbc4.4k_G2	Onge	0.923	0.077	0.023
Zongri5.1k	0.0173344	Mbc4.4k_G2	Xingyi_EN	0.9	0.1	0.03
Zongri5.1k	0.00748454	Mbc4.4k_G2	Mbc3.5k_outlier	0.776	0.224	0.053
Zongri5.1k	0.00481349	Mbc3.5k_outlier	Shandong_EN	0.439	0.561	0.036
Zongri5.1k	0.0188384	Mbc3.5k_outlier	preShimao	0.458	0.542	0.039
Zongri5.1k	2.67611e-05	Mbc3.5k_outlier	Yumin	0.412	0.588	0.043
Zongri5.1k	0.000151155	Mbc3.5k_outlier	YR_MN_WGM	0.435	0.565	0.038
target	pvalue	Source1 (plateau ancestry)	Source2 (external influence)	p1	p2	std1
Mbc4.4k_G1	0.204646	Mbc4.4k_G0	preShimao	0.268	0.732	0.041
Mbc4.4k_G1	0.000231816	Mbc4.4k_G0	YR_MN_WGM	0.243	0.757	0.052
Mbc4.4k_G1	0.0220138	Zongri5.1k	preShimao	0.302	0.698	0.058
Mbc4.4k_G1	2.94748e-05	Zongri5.1k	YR_MN_WGM	0.264	0.736	0.071
Mbc4.4k_G1	0.00417662	Mbc4.4k_G2	preShimao	0.414	0.586	0.08
Mbc4.4k_G1	8.80205e-07	Mbc4.4k_G2	YR_MN_WGM	0.358	0.642	0.14
Mbc4.4k_G1	0.0132057	Mbc3.5k_outlier	preShimao	0.143	0.857	0.023
Mbc4.4k_G1	2.73076e-07	Mbc3.5k_outlier	YR_MN_WGM	0.072	0.928	0.029
target	pvalue	Source1 (plateau ancestry)	Source2 (external influence)	p1	p2	std1
Mbc4.4k_G2	0.181675	Mbc4.4k_G0	YR_MN_WGM	0.519	0.481	0.053
Mbc4.4k_G2	1.3462e-06	Mbc4.4k_G0	Shandong_EN	0.658	0.342	0.087
Mbc4.4k_G2	0.0124675	Mbc4.4k_G0	preShimao	0.564	0.436	0.051
Mbc4.4k_G2	6.01699e-06	Mbc4.4k_G0	Yumin	0.6	0.4	0.079
Mbc4.4k_G2	2.18676e-05	Zongri5.1k	AR14-10K	0.834	0.166	0.119
Mbc4.4k_G2	0.0207087	Zongri5.1k	preShimao	0.674	0.326	0.083
Mbc4.4k_G2	5.04465e-05	Zongri5.1k	Yumin	0.764	0.236	0.139
Mbc4.4k_G2	0.000117284	Zongri5.1k	Shandong_EN	0.746	0.254	0.106
Mbc4.4k_G2	0.0853089	Zongri5.1k	YR_MN_WGM	0.58	0.42	0.07
Mbc4.4k_G2	5.18757e-08	Mbc3.5k_outlier	Shandong_EN	0.3	0.7	0.029
Mbc4.4k_G2	0.358986	Mbc3.5k_outlier	preShimao	0.321	0.679	0.024
Mbc4.4k_G2	0.0122527	Mbc3.5k_outlier	YR_MN_WGM	0.26	0.74	0.027
