# Supplementary material for: Ancient genomes reveal basal Asian ancestries and dynamic population interactions over time on the southern Tibetan Plateau
Source: iScience. 2025 Oct 3;28(11):113676. doi: 10.1016/j.isci.2025.113676 (PMC12589885; doi:10.1016/j.isci.2025.113676)
Supplement: Table S5. F4-statistics show the genetic differences between Mbc4.4k_G0 and Mbc4.4k_G1, and between Mbc4.4k_G0 and Mbc4.4k_G2, related to Figure 4 [file mmc6.xlsx]

## Sheet: Sheet1
Table S5. f4-statistics reveale the genetic differences between Mbc4.4k_G0 and Mbc4.4k_G1; Mbc4.4k_G0 and Mbc4.4k_G2, related to Figure 4
f4( Mbc4.4k_G1, Mbc4.4k_G0; World , Mbuti)										f4( Mbc4.4k_G2, Mbc4.4k_G0; World , Mbuti)
P1	P2	P3	OUT	D-stat	Z	BABA	ABBA	SNPs		P1	P2	P3	OUT	D-stat	Z	BABA	ABBA	SNPs
Mbc4.4k_G1	Mbc4.4k_G0	Mbc4.4k_G2	Mbuti	0.0012	0.301	25163	25102	502791		Mbc4.4k_G2	Mbc4.4k_G0	Mbc4.4k_G1	Mbuti	0.0149	3.945	25163	24423	502791
Mbc4.4k_G1	Mbc4.4k_G0	Mbc4k_G2	Mbuti	0.0101	2.920	25608	25098	508584		Mbc4.4k_G2	Mbc4.4k_G0	Mbc4k_G2	Mbuti	0.0047	1.292	24867	24635	504006
Mbc4.4k_G1	Mbc4.4k_G0	Mbc3.5k_outlier	Mbuti	-0.0395	-5.401	7548	8169	162266		Mbc4.4k_G2	Mbc4.4k_G0	Mbc3.5k_outlier	Mbuti	-0.0308	-4.104	7456	7929	161208
Mbc4.4k_G1	Mbc4.4k_G0	Mbc3.5k_G0	Mbuti	-0.0179	-3.297	20313	21053	420393		Mbc4.4k_G2	Mbc4.4k_G0	Mbc3.5k_G0	Mbuti	-0.0172	-3.065	19860	20556	418117
Mbc4.4k_G1	Mbc4.4k_G0	Lubrak	Mbuti	0.0088	1.835	20157	19807	401947		Mbc4.4k_G2	Mbc4.4k_G0	Lubrak	Mbuti	0.0054	1.097	19633	19421	399005
Mbc4.4k_G1	Mbc4.4k_G0	Suila	Mbuti	0.0029	0.544	19242	19132	385301		Mbc4.4k_G2	Mbc4.4k_G0	Suila	Mbuti	0.0003	0.057	18725	18713	382435
Mbc4.4k_G1	Mbc4.4k_G0	Shannan3k	Mbuti	0.0067	1.291	19104	18849	382172		Mbc4.4k_G2	Mbc4.4k_G0	Shannan3k	Mbuti	-0.0045	-0.846	18411	18579	380260
Mbc4.4k_G1	Mbc4.4k_G0	Chamdo2.8k_1	Mbuti	0.0137	2.778	18556	18053	370059		Mbc4.4k_G2	Mbc4.4k_G0	Chamdo2.8k_1	Mbuti	-0.0011	-0.216	17852	17891	368594
Mbc4.4k_G1	Mbc4.4k_G0	Chamdo2.8k_2	Mbuti	0.0087	1.514	9805	9636	201829		Mbc4.4k_G2	Mbc4.4k_G0	Chamdo2.8k_2	Mbuti	0.0010	0.167	9504	9485	200894
Mbc4.4k_G1	Mbc4.4k_G0	Chamdo2.7k	Mbuti	0.0144	2.700	12931	12564	256936		Mbc4.4k_G2	Mbc4.4k_G0	Chamdo2.7k	Mbuti	0.0031	0.600	12478	12400	256199
Mbc4.4k_G1	Mbc4.4k_G0	Zongri5.1k	Mbuti	0.0093	1.914	23765	23328	476028		Mbc4.4k_G2	Mbc4.4k_G0	Zongri5.1k	Mbuti	0.0011	0.216	23030	22981	472460
Mbc4.4k_G1	Mbc4.4k_G0	Zongri4.7k	Mbuti	0.0230	4.609	22374	21368	441306		Mbc4.4k_G2	Mbc4.4k_G0	Zongri4.7k	Mbuti	0.0161	3.101	21705	21019	438102
Mbc4.4k_G1	Mbc4.4k_G0	Zongri4.5k	Mbuti	0.0220	6.075	25656	24554	505988		Mbc4.4k_G2	Mbc4.4k_G0	Zongri4.5k	Mbuti	0.0132	3.509	24791	24145	501149
Mbc4.4k_G1	Mbc4.4k_G0	Zongri4.5k_o2	Mbuti	0.0206	4.212	23201	22265	459870		Mbc4.4k_G2	Mbc4.4k_G0	Zongri4.5k_o2	Mbuti	0.0110	2.219	22430	21941	456604
Mbc4.4k_G1	Mbc4.4k_G0	Zongri4.5k_o1	Mbuti	0.0216	4.279	21743	20821	428634		Mbc4.4k_G2	Mbc4.4k_G0	Zongri4.5k_o1	Mbuti	0.0145	2.707	21105	20504	426050
Mbc4.4k_G1	Mbc4.4k_G0	Zongri4.1k	Mbuti	0.0325	6.483	16300	15273	320137		Mbc4.4k_G2	Mbc4.4k_G0	Zongri4.1k	Mbuti	0.0197	3.643	15692	15086	318278
Mbc4.4k_G1	Mbc4.4k_G0	Gebusailu	Mbuti	0.0122	3.845	25495	24882	508577		Mbc4.4k_G2	Mbc4.4k_G0	Gebusailu	Mbuti	0.0043	1.302	24677	24466	503713
Mbc4.4k_G1	Mbc4.4k_G0	Yushu2.8k	Mbuti	0.0135	3.251	23265	22646	467510		Mbc4.4k_G2	Mbc4.4k_G0	Yushu2.8k	Mbuti	0.0046	1.045	22540	22333	464156
Mbc4.4k_G1	Mbc4.4k_G0	Tianyuan	Mbuti	0.0049	1.032	22910	22687	476001		Mbc4.4k_G2	Mbc4.4k_G0	Tianyuan	Mbuti	-0.0014	-0.283	22234	22298	472248
Mbc4.4k_G1	Mbc4.4k_G0	AR33K	Mbuti	-0.0048	-0.983	23247	23471	488359		Mbc4.4k_G2	Mbc4.4k_G0	AR33K	Mbuti	-0.0031	-0.606	22701	22841	484322
Mbc4.4k_G1	Mbc4.4k_G0	Longlin	Mbuti	0.0041	0.544	4437	4401	92815		Mbc4.4k_G2	Mbc4.4k_G0	Longlin	Mbuti	-0.0063	-0.806	4298	4352	92553
Mbc4.4k_G1	Mbc4.4k_G0	Japan_Jomon	Mbuti	0.0146	3.623	23993	23305	483985		Mbc4.4k_G2	Mbc4.4k_G0	Japan_Jomon	Mbuti	0.0060	1.485	23180	22902	479790
Mbc4.4k_G1	Mbc4.4k_G0	Malta1	Mbuti	-0.0027	-0.534	17631	17728	369531		Mbc4.4k_G2	Mbc4.4k_G0	Malta1	Mbuti	-0.0058	-1.090	17115	17315	366265
Mbc4.4k_G1	Mbc4.4k_G0	UstIshim	Mbuti	-0.0005	-0.111	23936	23958	508098		Mbc4.4k_G2	Mbc4.4k_G0	UstIshim	Mbuti	-0.0015	-0.353	23320	23391	503479
Mbc4.4k_G1	Mbc4.4k_G0	Kostenki14	Mbuti	-0.0011	-0.238	22891	22941	484089		Mbc4.4k_G2	Mbc4.4k_G0	Kostenki14	Mbuti	-0.0075	-1.571	22173	22507	479279
Mbc4.4k_G1	Mbc4.4k_G0	Oase1	Mbuti	0.0046	0.689	5652	5599	124900		Mbc4.4k_G2	Mbc4.4k_G0	Oase1	Mbuti	-0.0042	-0.572	5472	5518	124317
Mbc4.4k_G1	Mbc4.4k_G0	Bianbian	Mbuti	0.0275	4.822	10689	10117	214169		Mbc4.4k_G2	Mbc4.4k_G0	Bianbian	Mbuti	0.0096	1.562	10269	10074	213133
Mbc4.4k_G1	Mbc4.4k_G0	Xiaogao	Mbuti	0.0258	5.451	24759	23513	484815		Mbc4.4k_G2	Mbc4.4k_G0	Xiaogao	Mbuti	0.0123	2.541	23787	23210	480861
Mbc4.4k_G1	Mbc4.4k_G0	Boshan	Mbuti	0.0317	6.658	25264	23714	493205		Mbc4.4k_G2	Mbc4.4k_G0	Boshan	Mbuti	0.0191	3.926	24272	23364	488920
Mbc4.4k_G1	Mbc4.4k_G0	Xiaojingshan	Mbuti	0.0165	3.846	18383	17787	365516		Mbc4.4k_G2	Mbc4.4k_G0	Xiaojingshan	Mbuti	0.0022	0.476	17705	17629	363855
Mbc4.4k_G1	Mbc4.4k_G0	Shimao_LN	Mbuti	0.0322	8.151	25938	24319	505654		Mbc4.4k_G2	Mbc4.4k_G0	Shimao_LN	Mbuti	0.0204	4.803	25010	24009	501068
Mbc4.4k_G1	Mbc4.4k_G0	YR_MN_WGM	Mbuti	0.0289	7.166	21559	20349	422271		Mbc4.4k_G2	Mbc4.4k_G0	YR_MN_WGM	Mbuti	0.0157	3.571	20722	20079	418403
Mbc4.4k_G1	Mbc4.4k_G0	Miaozigou_MN	Mbuti	0.0296	5.069	8231	7758	161380		Mbc4.4k_G2	Mbc4.4k_G0	Miaozigou_MN	Mbuti	0.0189	3.037	7918	7625	160034
Mbc4.4k_G1	Mbc4.4k_G0	Lajia4k	Mbuti	0.0297	7.775	25754	24268	503025		Mbc4.4k_G2	Mbc4.4k_G0	Lajia4k	Mbuti	0.0189	4.799	24852	23931	498446
Mbc4.4k_G1	Mbc4.4k_G0	Yumin	Mbuti	0.0183	3.637	23373	22532	464045		Mbc4.4k_G2	Mbc4.4k_G0	Yumin	Mbuti	0.0085	1.607	22576	22196	460532
Mbc4.4k_G1	Mbc4.4k_G0	WLR_MN	Mbuti	0.0272	6.379	25829	24459	507228		Mbc4.4k_G2	Mbc4.4k_G0	WLR_MN	Mbuti	0.0131	3.009	24826	24183	502631
Mbc4.4k_G1	Mbc4.4k_G0	AR19K	Mbuti	0.0309	5.752	17768	16701	354624		Mbc4.4k_G2	Mbc4.4k_G0	AR19K	Mbuti	0.0156	2.802	17074	16551	352563
Mbc4.4k_G1	Mbc4.4k_G0	Boisman_MN	Mbuti	0.0198	5.805	25333	24347	501028		Mbc4.4k_G2	Mbc4.4k_G0	Boisman_MN	Mbuti	0.0083	2.288	24407	24003	496320
Mbc4.4k_G1	Mbc4.4k_G0	DevilsCave_N	Mbuti	0.0270	6.750	25930	24567	509161		Mbc4.4k_G2	Mbc4.4k_G0	DevilsCave_N	Mbuti	0.0138	3.252	24952	24272	504535
Mbc4.4k_G1	Mbc4.4k_G0	AR14K	Mbuti	0.0106	2.431	18618	18227	376000		Mbc4.4k_G2	Mbc4.4k_G0	AR14K	Mbuti	0.0009	0.198	18012	17980	374298
Mbc4.4k_G1	Mbc4.4k_G0	AR13-10K	Mbuti	0.0176	4.194	20153	19457	403906		Mbc4.4k_G2	Mbc4.4k_G0	AR13-10K	Mbuti	0.0062	1.432	19456	19216	401848
Mbc4.4k_G1	Mbc4.4k_G0	Qihe3	Mbuti	0.0112	2.025	14009	13698	291657		Mbc4.4k_G2	Mbc4.4k_G0	Qihe3	Mbuti	-0.0004	-0.072	13543	13554	289947
Mbc4.4k_G1	Mbc4.4k_G0	Qihe	Mbuti	0.0203	3.125	7251	6963	154570		Mbc4.4k_G2	Mbc4.4k_G0	Qihe	Mbuti	0.0070	1.022	7017	6919	154140
Mbc4.4k_G1	Mbc4.4k_G0	Liangdao1	Mbuti	0.0167	3.027	11994	11600	247056		Mbc4.4k_G2	Mbc4.4k_G0	Liangdao1	Mbuti	0.0012	0.201	11572	11545	246015
Mbc4.4k_G1	Mbc4.4k_G0	Liangdao2	Mbuti	0.0190	4.041	23533	22653	469144		Mbc4.4k_G2	Mbc4.4k_G0	Liangdao2	Mbuti	0.0041	0.822	22610	22425	465402
Mbc4.4k_G1	Mbc4.4k_G0	Shamanka_EN	Mbuti	0.0231	6.985	25738	24574	509309		Mbc4.4k_G2	Mbc4.4k_G0	Shamanka_EN	Mbuti	0.0138	3.918	24881	24206	504675
Mbc4.4k_G1	Mbc4.4k_G0	Baikal_EN	Mbuti	0.0203	5.422	24869	23880	495097		Mbc4.4k_G2	Mbc4.4k_G0	Baikal_EN	Mbuti	0.0110	2.744	24027	23502	490662
Mbc4.4k_G1	Mbc4.4k_G0	G1	Mbuti	-0.0126	-1.226	1984	2035	44259		Mbc4.4k_G2	Mbc4.4k_G0	G1	Mbuti	-0.0092	-0.782	1953	1990	43837
Mbc4.4k_G1	Mbc4.4k_G0	La368	Mbuti	0.0051	0.870	8646	8558	185027		Mbc4.4k_G2	Mbc4.4k_G0	La368	Mbuti	0.0065	1.067	8421	8312	183239
Mbc4.4k_G1	Mbc4.4k_G0	La_G2	Mbuti	0.0214	4.912	20419	19563	409896		Mbc4.4k_G2	Mbc4.4k_G0	La_G2	Mbuti	0.0146	3.149	19773	19205	406136
Mbc4.4k_G1	Mbc4.4k_G0	Man_Bac	Mbuti	0.0190	3.603	9667	9307	193382		Mbc4.4k_G2	Mbc4.4k_G0	Man_Bac	Mbuti	0.0060	1.085	9377	9264	192298
Mbc4.4k_G1	Mbc4.4k_G0	Loschbour	Mbuti	-0.0001	-0.024	23881	23886	503196		Mbc4.4k_G2	Mbc4.4k_G0	Loschbour	Mbuti	-0.0051	-1.083	23229	23469	498584
Mbc4.4k_G1	Mbc4.4k_G0	Yamnaya_Kalmykia.SG	Mbuti	-0.0006	-0.181	23637	23665	501109		Mbc4.4k_G2	Mbc4.4k_G0	Yamnaya_Kalmykia.SG	Mbuti	-0.0019	-0.555	23046	23134	496604
Mbc4.4k_G1	Mbc4.4k_G0	Motala12	Mbuti	0.0048	1.007	21765	21559	455019		Mbc4.4k_G2	Mbc4.4k_G0	Motala12	Mbuti	0.0028	0.581	21270	21151	450899
Mbc4.4k_G1	Mbc4.4k_G0	Levant_N	Mbuti	0.0014	0.382	20832	20774	444673		Mbc4.4k_G2	Mbc4.4k_G0	Levant_N	Mbuti	-0.0011	-0.293	20289	20336	441244
Mbc4.4k_G1	Mbc4.4k_G0	Anatolia_N	Mbuti	0.0035	1.197	24110	23941	509307		Mbc4.4k_G2	Mbc4.4k_G0	Anatolia_N	Mbuti	0.0013	0.436	23480	23417	504619
Mbc4.4k_G1	Mbc4.4k_G0	Iran_N	Mbuti	-0.0064	-1.618	21670	21947	465766		Mbc4.4k_G2	Mbc4.4k_G0	Iran_N	Mbuti	-0.0068	-1.618	21140	21431	461863
Mbc4.4k_G1	Mbc4.4k_G0	Xingyi_EN	Mbuti	-0.0194	-3.872	18558	19291	397264		Mbc4.4k_G2	Mbc4.4k_G0	Xingyi_EN	Mbuti	-0.0226	-4.330	18088	18924	395106
Mbc4.4k_G1	Mbc4.4k_G0	Denisovan	Mbuti	0.0018	0.452	18386	18319	509028		Mbc4.4k_G2	Mbc4.4k_G0	Denisovan	Mbuti	-0.0017	-0.395	17835	17895	504395
Mbc4.4k_G1	Mbc4.4k_G0	Onge	Mbuti	0.0079	2.103	24628	24243	509383		Mbc4.4k_G2	Mbc4.4k_G0	Onge	Mbuti	0.0024	0.608	23873	23759	504750
Mbc4.4k_G1	Mbc4.4k_G0	Atayal	Mbuti	0.0338	7.755	25976	24279	509327		Mbc4.4k_G2	Mbc4.4k_G0	Atayal	Mbuti	0.0180	4.042	24954	24070	504694
Mbc4.4k_G1	Mbc4.4k_G0	Papuan	Mbuti	0.0097	2.722	24454	23983	509490		Mbc4.4k_G2	Mbc4.4k_G0	Papuan	Mbuti	0.0056	1.480	23764	23502	504854
Mbc4.4k_G1	Mbc4.4k_G0	Mlabri	Mbuti	0.0258	5.873	14076	13368	283278		Mbc4.4k_G2	Mbc4.4k_G0	Mlabri	Mbuti	0.0151	3.290	13567	13163	281213
Mbc4.4k_G1	Mbc4.4k_G0	Gonur1_BA	Mbuti	0.0007	0.216	22946	22916	485122		Mbc4.4k_G2	Mbc4.4k_G0	Gonur1_BA	Mbuti	-0.0020	-0.619	22322	22413	480864
Mbc4.4k_G1	Mbc4.4k_G0	Shahr_I_Sokhta_BA1	Mbuti	-0.0040	-1.195	22670	22849	482778		Mbc4.4k_G2	Mbc4.4k_G0	Shahr_I_Sokhta_BA1	Mbuti	-0.0092	-2.624	21986	22396	478495
Mbc4.4k_G1	Mbc4.4k_G0	AR_EN	Mbuti	0.0219	3.729	8985	8601	179306		Mbc4.4k_G2	Mbc4.4k_G0	AR_EN	Mbuti	0.0110	1.805	8667	8479	177830
Mbc4.4k_G1	Mbc4.4k_G0	Ganj_Dareh_N	Mbuti	0.0004	0.128	23386	23365	499337		Mbc4.4k_G2	Mbc4.4k_G0	Ganj_Dareh_N	Mbuti	-0.0033	-0.909	22729	22879	494625
Mbc4.4k_G1	Mbc4.4k_G0	Yana	Mbuti	0.0063	1.614	24328	24022	509384		Mbc4.4k_G2	Mbc4.4k_G0	Yana	Mbuti	0.0041	1.011	23683	23489	504751
Mbc4.4k_G1	Mbc4.4k_G0	Miaoliang	Mbuti	0.0274	7.055	25395	24040	496933		Mbc4.4k_G2	Mbc4.4k_G0	Miaoliang	Mbuti	0.0137	3.316	24403	23744	492533
Mbc4.4k_G1	Mbc4.4k_G0	Wuzhuangguo	Mbuti	0.0273	8.573	26043	24658	508937		Mbc4.4k_G2	Mbc4.4k_G0	Wuzhuangguo	Mbuti	0.0123	3.643	25006	24400	504172
Mbc4.4k_G1	Mbc4.4k_G0	Vindija	Mbuti	0.0002	0.032	14111	14107	391330		Mbc4.4k_G2	Mbc4.4k_G0	Vindija	Mbuti	-0.0063	-1.256	13686	13860	388042
Mbc4.4k_G1	Mbc4.4k_G0	Chimp	Mbuti	-0.0020	-0.562	17939	18010	488370		Mbc4.4k_G2	Mbc4.4k_G0	Chimp	Mbuti	-0.0054	-1.440	17480	17669	483924
Mbc4.4k_G1	Mbc4.4k_G0	Yoruba	Mbuti	0.0026	1.327	19915	19813	509490		Mbc4.4k_G2	Mbc4.4k_G0	Yoruba	Mbuti	0.0026	1.287	19431	19331	504854
