# Supplementary material for: Ancient genomes reveal basal Asian ancestries and dynamic population interactions over time on the southern Tibetan Plateau
Source: iScience. 2025 Oct 3;28(11):113676. doi: 10.1016/j.isci.2025.113676 (PMC12589885; doi:10.1016/j.isci.2025.113676)
Supplement: Table S6. DATES results inferring admixture time of Mbc4.4k_G1, Mbc4.4k_G2 and Mbc3.5k_G0, related to Figure 5 [file mmc7.xlsx]

## Sheet: Sheet1
Table S6. DATES result for inferring admixture time of Mbc4.4k_G1, Mbc4.4k_G2 and Mbc3.5k_G0, related to Figure 5
Mbc4.4k_G1							Mbc4.4k_G2							Mbc3.5k_G0
target	source1	source2	mean:	std error	Z:	nrmsd:	target	source1	source2	mean:	std error	Z:	nrmsd:	target	source1	source2	mean:	std error	Z:	nrmsd:
Mbc4.4k_G1	preShimao	Mbc4.4k_o1	19.058	6.610	2.883	0.167	Mbc4.4k_G2	YR_MN_WGM	Mbc4.4k_o1	12.717	3.221	3.948	0.308	Mbc3.5k_G0	Mbc4.4k_G2	Xingyi_EN	6.255	3.642	1.717	0.95
Mbc4.4k_G1	Shandong_EN	Mbc4.4k_o1	16.119	5.194	3.104	0.344	Mbc4.4k_G2	Shandong_EN	Mbc4.4k_o1	10.823	3.029	3.573	0.259	Mbc3.5k_G0	Mbc4k_G2	Xingyi_EN	3.66	1.544	2.371	1.155
Mbc4.4k_G1	Yumin_EN	Mbc4.4k_o1	19.545	8.032	2.433	0.180	Mbc4.4k_G2	Yumin_EN	Mbc4.4k_o1	12.630	2.728	4.630	0.165	Mbc3.5k_G0	Mbc4.4k_G2	Mbc3.5k_outlier	49.12	45.946	1.069	0.394
Mbc4.4k_G1	AR14-10K	Mbc4.4k_o1	10.054	3.767	2.669	0.291	Mbc4.4k_G2	preShimao	Mbc4.4k_o1	10.797	2.117	5.099	0.155	Mbc3.5k_G0	Mbc4k_G2	Mbc3.5k_outlie	54.596	21.151	2.581	0.297
Mbc4.4k_G1	DevilsCave_N	Mbc4.4k_o1	19.283	6.668	2.892	0.257	Mbc4.4k_G2	AR14-10K	Mbc4.4k_o1	11.507	3.082	3.734	0.201
Mbc4.4k_G1	Boisman_MN	Mbc4.4k_o1	18.221	6.174	2.951	0.219	Mbc4.4k_G2	DevilsCave_N	Mbc4.4k_o1	12.709	3.582	3.548	0.240
Mbc4.4k_G1	Shamanka_EN	Mbc4.4k_o1	20.801	5.848	3.557	0.187	Mbc4.4k_G2	Boisman_MN	Mbc4.4k_o1	10.870	2.722	3.993	0.195
Mbc4.4k_G1	Baikal_EN	Mbc4.4k_o1	20.124	7.528	2.673	0.253	Mbc4.4k_G2	Shamanka_EN	Mbc4.4k_o1	12.465	2.418	5.155	0.169
Mbc4.4k_G1	YR_MN_WGM	Mbc4.4k_o1	33.612	14.670	2.291	0.257	Mbc4.4k_G2	Baikal_EN	Mbc4.4k_o1	11.564	2.333	4.958	0.263
Mbc4.4k_G1	Miaozigou_MN	Mbc4.4k_o1	25.928	18.635	1.391	0.682	Mbc4.4k_G2	Miaozigou_MN	Mbc4.4k_o1	6.126	2.560	2.393	0.853
Mbc4.4k_G1	Lajia4k	Mbc4.4k_o1	19.797	4.852	4.080	0.275	Mbc4.4k_G2	Lajia4k	Mbc4.4k_o1	11.759	3.333	3.527	0.213

## Sheet: Sheet2
mean:	-1194.91	std	error:	1342.3	Z:	-0.89	nrmsd:	0.884	Mbc3.5k_G0	Mbc4.4k_G0	Xingyi_EN
mean:	6.255	std	error:	3.642	Z:	1.717	nrmsd:	0.95	Mbc3.5k_G0	Mbc4.4k_G2	Xingyi_EN
mean:	3.66	std	error:	1.544	Z:	2.371	nrmsd:	1.155	Mbc3.5k_G0	Mbc4k_G2	Xingyi_EN
mean:	12.648	std	error:	20.36	Z:	0.621	nrmsd:	1.848	Mbc3.5k_G0	Mbc4.4k_G0	Mbc3.5k_outlier
mean:	49.12	std	error:	45.946	Z:	1.069	nrmsd:	0.394	Mbc3.5k_G0	Mbc4.4k_G2	Mbc3.5k_outlier
mean:	54.596	std	error:	21.151	Z:	2.581	nrmsd:	0.297	Mbc3.5k_G0	Mbc4k_G2	Mbc3.5k_outlie
