# Supplementary material for: Ancient genomes reveal basal Asian ancestries and dynamic population interactions over time on the southern Tibetan Plateau
Source: iScience. 2025 Oct 3;28(11):113676. doi: 10.1016/j.isci.2025.113676 (PMC12589885; doi:10.1016/j.isci.2025.113676)
Supplement: Table S7. F4-statistics show the genetic continuity among Mbc4.4k_G2, Mbc4k_G2, Shannan3k, Lubrak, related to Figure 4 [file mmc8.xlsx]

## Sheet: Sheet1
Table S7. f4-statistics showing the continuation of Mbc4.4k_G2, Mbc4k_G2, Shannan3k, Lubrak, related to Figure 4
f4( Mbc4.4k_G2, Mbc4k_G2; World , Mbuti)										f4( Mbc4.4k_G2, Shannan3k; World , Mbuti)										f4( Mbc4.4k_G2, Lubrak; World , Mbuti)
P1	P2	P3	OUT	D-stat	Z	BABA	ABBA	SNPs		P1	P2	P3	OUT	D-stat	Z	BABA	ABBA	SNPs		P1	P2	P3	OUT	D-stat	Z	BABA	ABBA	SNPs
Mbc4k_G2	Mbc4.4k_G2	Lajia4k	Mbuti	-0.0009	-0.434	52518	52616	1037337		Mbc4.4k_G2	Shannan3k	Lajia4k	Mbuti	0.0012	0.310	30620	30546	601668		Mbc4.4k_G2	Lubrak	Lajia4k	Mbuti	0.0010	0.312	36410	36340	711076
Mbc4k_G2	Mbc4.4k_G2	Miaoliang	Mbuti	0.0044	1.978	47492	47076	938230		Mbc4.4k_G2	Shannan3k	Miaoliang	Mbuti	0.0091	2.278	30416	29869	594384		Mbc4.4k_G2	Lubrak	Miaoliang	Mbuti	-0.0027	-0.814	34640	34829	680133
Mbc4k_G2	Mbc4.4k_G2	Wuzhuangguo	Mbuti	0.0022	1.185	52313	52086	1030497		Mbc4.4k_G2	Shannan3k	Wuzhuangguo	Mbuti	0.0007	0.216	30874	30831	608322		Mbc4.4k_G2	Lubrak	Wuzhuangguo	Mbuti	-0.0013	-0.489	36560	36659	716013
Mbc4k_G2	Mbc4.4k_G2	Shimao_LN	Mbuti	0.0007	0.323	52780	52705	1041279		Mbc4.4k_G2	Shannan3k	Shimao_LN	Mbuti	0.0058	1.339	30815	30457	604648		Mbc4.4k_G2	Lubrak	Shimao_LN	Mbuti	0.0017	0.510	36587	36460	714509
Mbc4k_G2	Mbc4.4k_G2	YR_MN_WGM	Mbuti	0.0038	1.682	43754	43419	865093		Mbc4.4k_G2	Shannan3k	YR_MN_WGM	Mbuti	0.0032	0.787	25813	25650	510312		Mbc4.4k_G2	Lubrak	YR_MN_WGM	Mbuti	-0.0016	-0.457	30680	30778	603476
Mbc4k_G2	Mbc4.4k_G2	Miaozigou_MN	Mbuti	-0.0020	-0.597	15774	15837	314099		Mbc4.4k_G2	Shannan3k	Miaozigou_MN	Mbuti	0.0004	0.063	9786	9779	193439		Mbc4.4k_G2	Lubrak	Miaozigou_MN	Mbuti	0.0014	0.289	11598	11565	227108
Mbc4k_G2	Mbc4.4k_G2	Bianbian	Mbuti	0.0064	1.913	16285	16078	330516		Mbc4.4k_G2	Shannan3k	Bianbian	Mbuti	-0.0108	-1.804	12039	12303	245390		Mbc4.4k_G2	Lubrak	Bianbian	Mbuti	0.0011	0.209	13174	13144	264579
Mbc4k_G2	Mbc4.4k_G2	Boshan	Mbuti	0.0023	0.867	46235	46025	921282		Mbc4.4k_G2	Shannan3k	Boshan	Mbuti	-0.0032	-0.634	29646	29834	589889		Mbc4.4k_G2	Lubrak	Boshan	Mbuti	-0.0050	-1.200	34003	34346	672633
Mbc4k_G2	Mbc4.4k_G2	Yumin	Mbuti	0.0015	0.540	41434	41310	827333		Mbc4.4k_G2	Shannan3k	Yumin	Mbuti	0.0029	0.536	28302	28140	558762		Mbc4.4k_G2	Lubrak	Yumin	Mbuti	-0.0045	-1.029	31705	31989	630728
Mbc4k_G2	Mbc4.4k_G2	WLR_MN	Mbuti	0.0043	1.859	53152	52702	1045679		Mbc4.4k_G2	Shannan3k	WLR_MN	Mbuti	0.0017	0.386	30669	30566	606382		Mbc4.4k_G2	Lubrak	WLR_MN	Mbuti	-0.0080	-2.239	36240	36826	716676
Mbc4k_G2	Mbc4.4k_G2	AR14K	Mbuti	0.0055	2.083	28200	27892	567263		Mbc4.4k_G2	Shannan3k	AR14K	Mbuti	-0.0010	-0.221	21546	21589	431560		Mbc4.4k_G2	Lubrak	AR14K	Mbuti	0.0001	0.035	23250	23244	464012
Mbc4k_G2	Mbc4.4k_G2	DevilsCave_N	Mbuti	0.0049	2.224	53365	52842	1052108		Mbc4.4k_G2	Shannan3k	DevilsCave_N	Mbuti	-0.0010	-0.241	30704	30765	608634		Mbc4.4k_G2	Lubrak	DevilsCave_N	Mbuti	-0.0094	-2.876	36351	37043	719467
Mbc4k_G2	Mbc4.4k_G2	Boisman_MN	Mbuti	0.0034	1.762	49030	48701	971120		Mbc4.4k_G2	Shannan3k	Boisman_MN	Mbuti	-0.0014	-0.413	30242	30329	600121		Mbc4.4k_G2	Lubrak	Boisman_MN	Mbuti	-0.0069	-2.333	35274	35767	698661
Mbc4k_G2	Mbc4.4k_G2	Shamanka_EN	Mbuti	-0.0002	-0.110	52961	52982	1052428		Mbc4.4k_G2	Shannan3k	Shamanka_EN	Mbuti	0.0043	1.298	30766	30504	608745		Mbc4.4k_G2	Lubrak	Shamanka_EN	Mbuti	-0.0007	-0.229	36526	36573	719626
Mbc4k_G2	Mbc4.4k_G2	Baikal_EN	Mbuti	0.0014	0.649	48169	48036	961744		Mbc4.4k_G2	Shannan3k	Baikal_EN	Mbuti	0.0051	1.311	29895	29594	592348		Mbc4.4k_G2	Lubrak	Baikal_EN	Mbuti	0.0003	0.106	34859	34835	689460
Mbc4k_G2	Mbc4.4k_G2	Qihe3	Mbuti	0.0076	2.530	22933	22585	473256		Mbc4.4k_G2	Shannan3k	Qihe3	Mbuti	0.0001	0.026	16314	16309	338578		Mbc4.4k_G2	Lubrak	Qihe3	Mbuti	-0.0040	-0.811	17736	17877	365772
Mbc4k_G2	Mbc4.4k_G2	Qihe	Mbuti	0.0076	1.996	10296	10141	219066		Mbc4.4k_G2	Shannan3k	Qihe	Mbuti	0.0018	0.280	8400	8369	177928		Mbc4.4k_G2	Lubrak	Qihe	Mbuti	0.0009	0.146	8799	8784	185621
Mbc4k_G2	Mbc4.4k_G2	Liangdao1	Mbuti	0.0082	2.490	18259	17963	376632		Mbc4.4k_G2	Shannan3k	Liangdao1	Mbuti	-0.0025	-0.422	14139	14209	290723		Mbc4.4k_G2	Lubrak	Liangdao1	Mbuti	-0.0005	-0.096	14566	14580	300133
Mbc4k_G2	Mbc4.4k_G2	Liangdao2	Mbuti	0.0030	1.119	42052	41801	844336		Mbc4.4k_G2	Shannan3k	Liangdao2	Mbuti	-0.0018	-0.395	28064	28167	560825		Mbc4.4k_G2	Lubrak	Liangdao2	Mbuti	-0.0084	-1.966	31549	32086	631754
Mbc4k_G2	Mbc4.4k_G2	La_G2	Mbuti	0.0004	0.142	42665	42635	858088		Mbc4.4k_G2	Shannan3k	La_G2	Mbuti	0.0048	1.079	24637	24401	492450		Mbc4.4k_G2	Lubrak	La_G2	Mbuti	-0.0022	-0.598	29287	29418	585103
Mbc4k_G2	Mbc4.4k_G2	Man_Bac	Mbuti	0.0065	2.179	15545	15345	310081		Mbc4.4k_G2	Shannan3k	Man_Bac	Mbuti	-0.0061	-1.189	11521	11662	231182		Mbc4.4k_G2	Lubrak	Man_Bac	Mbuti	-0.0120	-2.710	12860	13172	259599
Mbc4k_G2	Mbc4.4k_G2	Longlin	Mbuti	0.0092	1.972	6290	6175	130459		Mbc4.4k_G2	Shannan3k	Longlin	Mbuti	0.0006	0.081	5149	5142	105981		Mbc4.4k_G2	Lubrak	Longlin	Mbuti	0.0032	0.475	5412	5377	111149
Mbc4k_G2	Mbc4.4k_G2	Xingyi_EN	Mbuti	0.0013	0.460	29472	29397	616545		Mbc4.4k_G2	Shannan3k	Xingyi_EN	Mbuti	-0.0086	-1.663	21548	21924	449825		Mbc4.4k_G2	Lubrak	Xingyi_EN	Mbuti	-0.0024	-0.546	23130	23241	479066
Mbc4k_G2	Mbc4.4k_G2	Japan_Jomon	Mbuti	0.0030	1.399	44342	44074	894024		Mbc4.4k_G2	Shannan3k	Japan_Jomon	Mbuti	0.0002	0.048	28894	28882	580902		Mbc4.4k_G2	Lubrak	Japan_Jomon	Mbuti	-0.0041	-1.188	33295	33569	667281
Mbc4k_G2	Mbc4.4k_G2	Tianyuan	Mbuti	0.0026	0.917	41296	41080	852339		Mbc4.4k_G2	Shannan3k	Tianyuan	Mbuti	-0.0079	-1.530	27571	28009	568170		Mbc4.4k_G2	Lubrak	Tianyuan	Mbuti	0.0005	0.122	31197	31164	635787
Mbc4k_G2	Mbc4.4k_G2	AR33K	Mbuti	0.0010	0.366	42744	42661	883046		Mbc4.4k_G2	Shannan3k	AR33K	Mbuti	-0.0038	-0.746	28172	28388	579570		Mbc4.4k_G2	Lubrak	AR33K	Mbuti	0.0023	0.536	32118	31969	654792
Mbc4k_G2	Mbc4.4k_G2	Yamnaya_Kalmykia.SG	Mbuti	0.0007	0.329	48456	48392	1010992		Mbc4.4k_G2	Shannan3k	Yamnaya_Kalmykia.SG	Mbuti	-0.0040	-1.137	28731	28963	600002		Mbc4.4k_G2	Lubrak	Yamnaya_Kalmykia.SG	Mbuti	-0.0013	-0.444	34093	34185	705563
Mbc4k_G2	Mbc4.4k_G2	Gonur1_BA	Mbuti	0.0033	1.848	43611	43323	908566		Mbc4.4k_G2	Shannan3k	Gonur1_BA	Mbuti	-0.0045	-1.390	27847	28096	581006		Mbc4.4k_G2	Lubrak	Gonur1_BA	Mbuti	-0.0047	-1.673	32245	32550	669947
Mbc4k_G2	Mbc4.4k_G2	Shahr_I_Sokhta_BA1	Mbuti	0.0045	2.288	42922	42535	895994		Mbc4.4k_G2	Shannan3k	Shahr_I_Sokhta_BA1	Mbuti	-0.0094	-2.872	27559	28080	579455		Mbc4.4k_G2	Lubrak	Shahr_I_Sokhta_BA1	Mbuti	-0.0055	-1.820	32084	32438	668308
Mbc4k_G2	Mbc4.4k_G2	Ganj_Dareh_N	Mbuti	0.0018	0.918	46147	45978	969140		Mbc4.4k_G2	Shannan3k	Ganj_Dareh_N	Mbuti	-0.0043	-1.214	28436	28684	598325		Mbc4.4k_G2	Lubrak	Ganj_Dareh_N	Mbuti	-0.0039	-1.226	33313	33575	697141
Mbc4k_G2	Mbc4.4k_G2	Iran_N	Mbuti	0.0025	1.081	41032	40829	864375		Mbc4.4k_G2	Shannan3k	Iran_N	Mbuti	-0.0033	-0.842	26615	26792	558729		Mbc4.4k_G2	Lubrak	Iran_N	Mbuti	-0.0033	-0.922	30751	30953	643817
Mbc4k_G2	Mbc4.4k_G2	Levant_N	Mbuti	0.0018	0.789	37941	37807	801364		Mbc4.4k_G2	Shannan3k	Levant_N	Mbuti	-0.0043	-1.169	25316	25537	534391		Mbc4.4k_G2	Lubrak	Levant_N	Mbuti	-0.0041	-1.268	29202	29445	613520
Mbc4k_G2	Mbc4.4k_G2	Anatolia_N	Mbuti	0.0002	0.107	50018	50000	1045355		Mbc4.4k_G2	Shannan3k	Anatolia_N	Mbuti	-0.0024	-0.808	29145	29288	608750		Mbc4.4k_G2	Lubrak	Anatolia_N	Mbuti	-0.0003	-0.122	34749	34772	719064
