# Supplementary material for: Ancient genomes reveal basal Asian ancestries and dynamic population interactions over time on the southern Tibetan Plateau
Source: iScience. 2025 Oct 3;28(11):113676. doi: 10.1016/j.isci.2025.113676 (PMC12589885; doi:10.1016/j.isci.2025.113676)
Supplement: Table S8. QpAdm models of Mabu Co Middle/Late period groups and Shannan3k/Lubrak populations, related to Figure 5 [file mmc9.xlsx]

## Sheet: Sheet1
Table S8. qpAdm model of Mabu Co Middle/Late period groups and Shannan3k/Lubrak populations, related to Figure 5
QpAdm rotating strategy were used as Right populations including "Mbuti, UstIshim, Yana, Ganj_Dareh_N, Kostenki14", Left populations contain two panels, the first panel used as rotating panel (populations were listed as potential ancestry source , if not used as source for target population, then will be listed into Right populations) including " Tianyuan, Onge, Xingyi_EN, Fujian_EN, AR14-10K, Sh…
target	pvalue	Source1 (plateau ancestry)	Source2 (external influence)	p1	p2	std1
Mbc4k_G2	0.414319	Mbc4.4k_G2
Mbc4k_G2	0.0596186	Mbc4.4k_G0	YR_MN_WGM	0.496	0.504	0.048
Mbc4k_G2	0.929978	Mbc4.4k_G2	Shandong_EN	0.839	0.161	0.057
Mbc4k_G2	0.784147	Mbc4.4k_G2	Boisman_MN	0.937	0.063	0.026
Mbc4k_G2	0.783724	Mbc4.4k_G2	AR14-10K	0.996	0.004	0.063
Mbc4k_G2	0.592348	Mbc4.4k_G2	Yumin	0.888	0.112	0.06
Mbc4k_G2	0.34615	Mbc4.4k_G2	Shamanka_EN	0.983	0.017	0.054
Mbc4k_G2	0.345725	Mbc4.4k_G2	YR_MN_WGM	0.978	0.022	0.089
Mbc4k_G2	0.313245	Mbc4.4k_G2	preShimao	0.932	0.068	0.078
Shannan3k	0.208787	Mbc4.4k_G2
Shannan3k	0.00369441	Mbc4.4k_G0
Shannan3k	0.616787	Mbc4.4k_G2	Fujian_EN	0.786	0.214	0.079
Shannan3k	0.533552	Mbc4.4k_G2	Xingyi_EN	0.941	0.059	0.029
Shannan3k	0.372863	Mbc4.4k_G2	Tianyuan	0.965	0.035	0.025
Shannan3k	0.263637	Mbc4.4k_G2	Onge	0.968	0.032	0.023
Shannan3k	0.207992	Mbc4.4k_G2	Boisman_MN	0.949	0.051	0.049
Shannan3k	0.182685	Mbc4.4k_G2	Shamanka_EN	0.929	0.071	0.103
Shannan3k	0.161481	Mbc4.4k_G2	AR14-10K	0.932	0.068	0.132
Shannan3k	0.123338	Mbc4.4k_G2	Yumin	0.968	0.032	0.155
Shannan3k	0.475192	Mbc4.4k_G2	Mbc4.4k_G0	0.686	0.314	0.152
Shannan3k	0.27488	Mbc4.4k_G0	preShimao	0.642	0.358	0.081
Shannan3k	0.114825	Mbc4.4k_G0	Shandong_EN	0.773	0.227	0.095
Shannan3k	0.430677	Mbc4.4k_G0	YR_MN_WGM	0.671	0.329	0.07
Lubrak	0.291833	Mbc4.4k_G2
Lubrak	0.382213	Mbc4.4k_G2	Fujian_EN	0.997	0.003	0.057
Lubrak	0.198615	Mbc4.4k_G2	AR14-10K	0.957	0.043	0.116
Lubrak	0.195272	Mbc4.4k_G2	Tianyuan	0.999	0.001	0.02
Lubrak	0.179324	Mbc4.4k_G2	Xingyi_EN	0.992	0.008	0.024
Mbc3.5k_G0	0.171217	Mbc4.4k_G0
Mbc3.5k_G0	0.406865	Mbc4.4k_G0	Xingyi_EN	0.897	0.103	0.041
Mbc3.5k_G0	0.449232	Mbc4.4k_G0	Tianyuan	0.912	0.088	0.034
Mbc3.5k_G0	0.402197	Mbc4.4k_G0	Onge	0.928	0.072	0.031
Mbc3.5k_G0	0.386861	Mbc4.4k_G0	Fujian_EN	0.78	0.22	0.102
Mbc3.5k_G0	0.561312	Mbc4.4k_G0	Mbc3.5k_outlier	0.744	0.256	0.09
Mbc3.5k_G0	0.132008	Zongri5.1k	Mbc3.5k_outlier	0.626	0.374	0.072
Mbc3.5k_G0	0.125931	Mbc4.4k_G2	Xingyi_EN	0.76	0.24	0.031
Mbc3.5k_outlier	0.0505116	Shamanka_EN	Xingyi_EN	0.352	0.648	0.037
Mbc3.5k_outlier	0.016015	Mbc4.4k_G0	Xingyi_EN	0.464	0.536	0.048
Mbc3.5k_outlier	0.000120168	Mbc4.4k_G0	Tianyuan	0.55	0.45	0.046
Mbc3.5k_outlier	1.24564e-05	Mbc4.4k_G0	Onge	0.637	0.363	0.038
Mbc3.5k_outlier	0.0223	Mbc4.4k_G2	Xingyi_EN	0.318	0.682	0.035
Mbc3.5k_outlier	3.0075e-08	Mbc4.4k_G2	Tianyuan	0.364	0.636	0.039
Mbc3.5k_outlier	0.0187344	Zongri5.1k	Xingyi_EN	0.374	0.626	0.041
Mbc3.5k_outlier	2.68684e-05	Zongri5.1k	Tianyuan	0.459	0.541	0.042
Mbc3.5k_outlier	1.26331e-05	Zongri5.1k	Onge	0.538	0.462	0.034
Mbc3.5k_outlier	0.00304176	Shandong_EN	Xingyi_EN	0.284	0.716	0.032
Mbc3.5k_outlier	0.0130431	preShimao	Xingyi_EN	0.264	0.736	0.036
Mbc3.5k_outlier	0.0238639	Yumin	Xingyi_EN	0.289	0.711	0.033
Mbc3.5k_outlier	0.0161878	YR_MN_WGM	Xingyi_EN	0.299	0.701	0.033
Mbc3.5k_outlier	0.000609661	Fujian_EN	Xingyi_EN	0.47	0.53	0.061
Mbc3.5k_outlier	0.00786103	AR14-10K	Xingyi_EN	0.32	0.68	0.034
Mbc3.5k_outlier	1.37712e-08	Tianyuan	AR14-10K	0.632	0.368	0.039
