# Supplementary material for: Ancient genomes reveal basal Asian ancestries and dynamic population interactions over time on the southern Tibetan Plateau
Source: iScience. 2025 Oct 3;28(11):113676. doi: 10.1016/j.isci.2025.113676 (PMC12589885; doi:10.1016/j.isci.2025.113676)
Supplement: Table S9. F4-statistics [F4(Mbc3.5k_outlier, col.; row., Mbuti)] showing close genetic connections of Mbc3.5k_outlier with Xingyi_EN, related to Figure 5 [file mmc10.xlsx]

## Sheet: Sheet1
Table S9. f4(Mbc3.5k_outlier, col.; row., Mbuti) showing the close genetic connection with Xingyi_EN for Mbc3.5k_outlier by D table format, related to Figure 5
For the D table, the population with the X-axis up denotes the population located at position P3 in f4 (P1, P2; P3, Out), and the population with the Y-axis up denotes the population located at position P2 in f4 (P1, P2; P3, Out), and the value in each cell denotes the Z value under the corresponding f4 pattern. |Z| > 3 indicates strong significance, which is indicated by dark red and dark blue, …
f4(Mbc3.5k_outlier, Y; X, Mbuti)	Bianbian	Xiaogao	Boshan	Shimao_LN	Miaoliang	Wuzhuangguo	YR_MN_WGM	Miaozigou_MN	Lajia4k	Yumin	Mongolia_N_East	Mongolia_N_North	WLR_MN	AR_EN	AR13-10K	AR14K	AR19K	Boisman_MN	DevilsCave_N	Shamanka_EN	Baikal_EN	Qihe3	Qihe	Liangdao1	Liangdao2	Dushan	Baojianshan	La_G2	Man_Bac	Longlin	Onge	Papuan	Xingyi_EN	Tianyuan	AR33K
Bianbian		-10.194	-10.036	-9.012	-10.017	-9.488	-8.47	-5.536	-8.707	-6.494	-7.424	-9.647	-9.442	-4.052	-9.467	-8.236	-7.485	-10.875	-10.317	-8.117	-8.395	-5.43	-3.393	-6.832	-6.789	-5.226	-4.43	-3.586	-3.687	1.719	0.374	-1.465	2.605	-2.209	-1.502
Xiaogao	-7.872		-13.522	-11.363	-11.247	-12.919	-11.939	-6.935	-9.172	-8.047	-8.829	-10.982	-12.068	-5.956	-10.813	-10.529	-9.751	-14.056	-13.507	-10.68	-10.174	-8.104	-4.477	-6.436	-8.323	-6.592	-5.293	-4.542	-3.864	-0.645	0.129	-0.517	3.698	-2.92	-2.043
Boshan	-7.668	-13.79		-13.601	-12.796	-15.496	-14.214	-6.388	-11.692	-8.589	-10.524	-13.547	-13.006	-8.753	-11.19	-10.964	-11.852	-15.966	-15.465	-13.064	-11.05	-7.449	-3.866	-8.4	-8.304	-6.707	-5.964	-6.63	-5.007	0.08	-1.847	-2.134	3.477	-3.308	-2.206
Shimao_LN	-6.388	-10.545	-12.609		-14.566	-16.844	-14.937	-9.584	-14.085	-8.881	-10.178	-12.694	-13.384	-8.299	-10.509	-10.794	-10.965	-13.195	-14.463	-13.372	-11.294	-6.9	-5.266	-6.184	-8.774	-6.398	-6.438	-7.204	-5.118	-0.155	-1.202	-2.732	4.915	-2.818	-1.812
Miaoliang	-7.624	-12.766	-13.074	-17.461		-19.765	-17.367	-8.925	-15.638	-9.945	-12.684	-14.995	-14.68	-8.503	-12.363	-11.681	-12.612	-16.254	-15.705	-13.771	-12.538	-7.231	-5.407	-7.999	-9.866	-6.2	-6.835	-7.197	-4.444	0.03	-2.335	-3.517	3.462	-4.298	-2.588
Wuzhuangguo	-7.303	-13.382	-14.862	-18.445	-17.666		-17.18	-11.276	-16.632	-11.987	-13.654	-17.005	-15.811	-9.15	-13.192	-12.928	-13.392	-17.503	-17.602	-15.666	-14.027	-9.178	-6.302	-8.159	-10.169	-7.758	-8.036	-7.641	-5.906	-0.196	-1.874	-2.451	4.685	-4.386	-3.286
YR_MN_WGM	-5.771	-10.917	-12.598	-14.238	-13.787	-15.531		-8.883	-12.626	-8.505	-8.657	-10.972	-14.564	-6.222	-9.105	-8.357	-9.66	-13.071	-13.022	-11.751	-10.66	-6.931	-4.893	-6.796	-9.018	-7.184	-6.461	-5.864	-5.468	-1.078	-1.399	-2.019	4.893	-2.822	-1.884
Miaozigou_MN	-4.17	-7.017	-7.539	-11.584	-9.669	-12.984	-10.908		-9.859	-5.919	-8.006	-10.771	-10.254	-5.812	-7.212	-7.364	-7.143	-9.67	-10.915	-10.158	-8.549	-6.584	-3.345	-4.228	-6.895	-3.134	-5.198	-3.42	-2.796	-1.325	-1.406	-1.755	3.095	-1.939	-2.087
Lajia4k	-6.915	-10.809	-12.769	-16.689	-15.128	-18.002	-16.045	-10.142		-10.953	-11.823	-15.137	-15.197	-8.456	-11.127	-11.38	-12.019	-15.883	-15.624	-14.872	-12.681	-8.434	-5.812	-8.346	-10.022	-7.156	-6.37	-6.834	-5.317	-0.571	-2.578	-3.786	4.323	-4.477	-2.709
Yumin	-4.548	-9.442	-9.97	-10.881	-9.972	-13.164	-10.785	-6.732	-11.613		-12.587	-16.499	-11.515	-7.681	-11.006	-12.355	-10.134	-12.834	-12.63	-14.751	-12.713	-4.949	-3.517	-5.418	-6.155	-4.966	-5.914	-3.969	-4.72	-0.978	0.042	-1.623	3.751	-3.343	-2.357
Mongolia_N_East	-5.807	-10.266	-11.712	-12.189	-12.138	-14.82	-11.619	-8.335	-11.982	-12.533		-20.419	-13.585	-12.039	-14.499	-13.483	-11.841	-18.691	-16.671	-20.038	-17.285	-7.04	-5.621	-6.336	-8.042	-7.217	-5.649	-4.791	-3.915	0.437	-1.644	-2.734	3.407	-4.29	-2.619
Mongolia_N_North	-5.734	-10.162	-12.451	-12.836	-12.286	-14.963	-11.899	-8.764	-12.187	-13.993	-17.633		-14.361	-11.713	-14.64	-14.037	-11.793	-18.989	-16.896	-25.493	-21.358	-6.722	-3.811	-6.846	-8.378	-5.519	-5.481	-4.852	-4.196	0.655	-1.071	-1.77	4.992	-3.618	-2.874
WLR_MN	-7.998	-12.619	-13.551	-15.214	-13.621	-15.827	-16.275	-10.162	-14.315	-10.172	-12.632	-15.948		-9.241	-12.002	-11.878	-11.832	-16.084	-17.244	-15.755	-13.843	-7.106	-4.491	-7.643	-7.948	-6.257	-6.287	-6.238	-4.554	0.277	-0.751	-3.09	3.699	-3.093	-2.638
AR_EN	-3.939	-7.321	-9.349	-8.681	-8.746	-9.992	-7.963	-6.364	-8.231	-6.948	-12.948	-14.1	-10.025		-9.007	-8.435	-8.39	-14.539	-13.786	-14.487	-12.008	-2.912	-1.536	-4.772	-5.397	-3.653	-4.681	-3.871	-2.517	-1.635	-0.851	-2.342	2.529	-3.548	-1.401
AR13-10K	-7.424	-10.991	-10.546	-12.096	-11.884	-13.782	-11.308	-7.353	-10.406	-10.352	-14.095	-16.391	-12.814	-9.239		-20.302	-13.004	-23.491	-23.127	-15.034	-15.023	-7.606	-6.98	-7.836	-9.017	-7.463	-7.552	-5.133	-6.109	-1.557	-0.889	-1.663	2.49	-4.081	-5.405
AR14K	-5.463	-10.28	-10.41	-10.565	-9.457	-11.806	-9.208	-6.583	-8.98	-9.853	-11.616	-14.008	-10.977	-7.887	-19.316		-11.939	-18.903	-18.599	-12.486	-11.62	-6.728	-5.383	-8.336	-7.669	-7.145	-6.909	-4.811	-5.274	-0.667	-0.935	-1.291	2.064	-2.687	-3.292
AR19K	-3.807	-6.919	-7.857	-7.758	-7.367	-8.226	-7.06	-5.493	-7.249	-5.5	-6.86	-8.279	-7.423	-4.636	-8.359	-8.913		-11.549	-10.66	-7.201	-8.044	-5.547	-3.641	-6.377	-6.65	-5.063	-4.617	-3.318	-3.448	0.752	-0.356	-0.42	3.68	-3.067	-2.669
Boisman_MN	-7.629	-13.52	-14.968	-13.877	-13.78	-16.775	-13.743	-8.913	-13.868	-11.342	-16.607	-19.985	-15.248	-13.46	-21.76	-18.974	-14.58		-27.758	-18.804	-17.282	-8.497	-6.02	-8.694	-10.09	-6.921	-7.972	-6.9	-5.216	-0.545	-1.298	-2.594	4.466	-5.009	-4.683
DevilsCave_N	-6.235	-11.204	-12.975	-13.157	-11.782	-14.244	-12.068	-9.133	-12.221	-8.875	-13.369	-15.415	-14.229	-11.183	-20.01	-16.237	-12.987	-26.195		-17.254	-14.779	-6.618	-4.979	-6.705	-8.257	-4.804	-4.89	-5.54	-2.919	-1.006	-1.301	-2.209	4.682	-3.141	-2.994
Shamanka_EN	-4.918	-9.031	-11.07	-12.375	-10.128	-12.828	-11.383	-8.266	-11.438	-11.491	-16.11	-24.09	-13.377	-11.614	-12.689	-12.018	-11.086	-17.244	-17.805		-22.825	-5.539	-3.51	-5.37	-6.951	-4.349	-4.628	-4.348	-2.862	0.39	-0.948	-1.505	6.023	-2.742	-2.002
Baikal_EN	-3.651	-7.451	-8.078	-8.294	-7.209	-9.34	-8.269	-6.029	-7.774	-8.085	-12.041	-18.462	-10.268	-9.284	-11.235	-9.334	-9.748	-13.97	-13.058	-20.464		-5.303	-3.109	-4.99	-6.464	-3.877	-4.102	-2.635	-2.866	0.974	-0.099	-1.024	5.743	-1.857	-1.994
Qihe3	-2.68	-5.754	-5.374	-5.406	-4.45	-5.845	-5.538	-4.456	-3.991	-1.599	-3.642	-4.282	-4.336	-0.989	-4.662	-4.43	-5.118	-5.963	-5.301	-3.661	-5.491		-8.422	-7.751	-11.063	-6.711	-6.565	-4.016	-6.254	-0.741	-1.089	-2.451	2.448	-1.483	-1.272
Qihe	-1.636	-3.304	-3.177	-3.807	-2.051	-4.073	-3.791	-2.954	-3.17	-1.287	-3.019	-2.803	-2.723	-0.692	-3.824	-5.21	-4.497	-3.681	-4.035	-2.102	-2.926	-8.277		-5.298	-5.782	-6.324	-3.935	-3.434	-4.164	0.155	-0.729	-2.452	2.513	-1.913	-1.931
Liangdao1	-4.111	-5.278	-5.632	-4.357	-5.207	-5.003	-5.067	-2.12	-5.11	-2.493	-3.165	-4.672	-4.602	-1.994	-5.67	-6.434	-6.229	-6.398	-5.905	-3.397	-4.571	-8.606	-6.301		-10.979	-6.325	-4.542	-3.789	-5.939	-1.198	-1.588	-2.713	3.318	-3.109	-2.992
Liangdao2	-3.455	-6.307	-5.553	-6.205	-5.771	-6.377	-7.824	-4.8	-5.902	-2.745	-4.356	-6.141	-5.1	-3.056	-5.925	-5.987	-8.4	-7.741	-7.389	-4.95	-6.127	-10.591	-6.66	-11.976		-6.87	-6.941	-6.496	-6.539	-0.675	-2.363	-2.829	4.086	-3.097	-2.909
Dushan	-1.94	-4.595	-4.02	-4.914	-2.799	-4.59	-5.279	-2.194	-3.459	-1.805	-4.066	-3.583	-3.954	-1.523	-4.467	-5.488	-5.64	-4.574	-3.846	-2.641	-3.594	-7.434	-6.249	-6.296	-6.73		-8.825	-6.288	-7.121	-0.472	-0.648	-2.094	2.977	-2.872	-2.097
Baojianshan	0.08	-1.837	-2.384	-2.288	-0.769	-1.983	-3.34	-2.234	-0.55	-1.149	-0.367	-1.179	-1.684	-1.178	-2.377	-3.101	-3.603	-2.735	-2.125	-0.061	-2.052	-5.67	-3.403	-3.231	-4.972	-7.862		-5.209	-6.188	-0.866	-1.045	-2.02	2.5	-1.712	-1.205
La_G2	-0.808	-3.559	-5.191	-5.679	-3.377	-4.367	-5.944	-1.727	-4.106	-1.069	-2.265	-2.839	-4.436	-2.552	-2.384	-3.746	-5.379	-4.287	-4.989	-2.997	-3.171	-4.683	-3.367	-5.49	-7.584	-6.259	-7.182		-7.627	-1.206	-2.14	-2.485	4.97	-1.629	-0.668
Man_Bac	-0.795	-2.396	-3.853	-2.516	-0.996	-2.924	-3.46	-1.579	-1.259	-1.921	-1.107	-2.258	-2.26	-0.72	-3.121	-4.056	-4.434	-3.412	-2.542	-0.908	-2.784	-6.618	-3.502	-6.705	-7.222	-6.113	-6.437	-6.57		-0.207	-0.454	-0.918	2.595	-1.006	-0.647
Longlin	0.117	-1.067	-0.117	0.289	0.288	0.08	-1.378	-1.482	-0.201	-0.212	1.439	0.422	-0.925	-0.812	-2.1	-1.515	-0.851	-1.868	-1.036	-0.507	-0.548	-0.791	-0.82	-2.247	-1.454	-1.758	-3.526	-1.655	-0.291		-0.985	-1.529	0.17	-1.849	0.069
Onge	7.688	7.679	5.803	8.258	9.013	11.606	7.223	5.338	9.489	9.287	8.763	8.977	8.299	6.015	9.04	7.609	3.207	9.534	6.896	9.144	7.325	4	3.318	2.422	2.544	4.239	2.124	4.48	4.422	3.001		-4.025	6.561	0.928	2.039
Papuan	9.529	10.874	9.417	11.264	12.269	15.362	11.14	8.114	12.484	12.142	12.461	13.428	10.625	8.584	13.373	11.644	6.577	12.906	10.53	13.938	11.334	5.817	4.702	5.413	6.758	7.019	5.519	8.827	7.827	6.642	1.147		10.405	2.014	3.739
Xingyi_EN	3.917	2.746	2.925	4.203	3.774	5.611	3.565	3.201	5.301	5.157	4.446	3.979	3.347	3.611	3.249	2.148	0.473	3.906	3.181	5.345	3.258	0.014	1.98	0.961	1.526	1.009	-1.215	3.151	0.791	-0.583	-1.304	-2.3		-2.15	-0.828
Tianyuan	4.992	4.787	4.777	6.16	6.456	7.53	5.642	3.896	7.094	6.03	5.512	6.693	6.05	3.332	5.986	5.8	1.462	5.235	5.291	7.215	5.77	3.117	2.972	1.629	2.711	2.55	2.713	5.488	3.875	3.386	2.785	-0.345	6.163		-10.182
AR33K	5.773	4.679	4.767	6.451	7.397	7.962	5.333	3.071	7.275	6.554	6.629	6.332	5.619	4.522	3.735	3.741	0.837	4.966	4.366	7.15	4.838	3.082	1.461	0.775	1.983	2.017	2.037	5.758	3.368	3.839	2.833	0.4	6.632	-10.777
