# Supplementary material for: Ancient genomes reveal basal Asian ancestries and dynamic population interactions over time on the southern Tibetan Plateau
Source: iScience. 2025 Oct 3;28(11):113676. doi: 10.1016/j.isci.2025.113676 (PMC12589885; doi:10.1016/j.isci.2025.113676)
Supplement: Table S10. DATES results for Mbc3.5k_outlier admixture time, related to Figure 5 [file mmc11.xlsx]

## Sheet: Sheet1
Table S10. DATES result for Mbc3.5k_outlier admixture time, related to Figure 5
target	source1	source2	mean	std_error	Z	nrmsd
Mbc3.5k_1	Boshan	Xingyi_EN	175.851	50.53	3.48	0.581
Mbc3.5k_1	Boisman_MN	Xingyi_EN	137.399	66.582	2.064	0.613
Mbc3.5k_1	Baikal_EN	Xingyi_EN	192.054	92.685	2.072	0.631
Mbc3.5k_1	Shimao_LN	Xingyi_EN	199.273	108.165	1.842	0.493
Mbc3.5k_1	Shamanka_EN	Xingyi_EN	118.093	60.545	1.95	0.977
