# Supplementary material for: Ancient genomes reveal basal Asian ancestries and dynamic population interactions over time on the southern Tibetan Plateau
Source: iScience. 2025 Oct 3;28(11):113676. doi: 10.1016/j.isci.2025.113676 (PMC12589885; doi:10.1016/j.isci.2025.113676)
Supplement: Table S14. Sites information of previously published paleogenomic data on the Tibetan Plateau, related to Figure 1 [file mmc15.xlsx]

## Sheet: Sheet1
Table S14 Sites information of previous published paleogenomic data on the Tibetan Plateau, related to Figure 1
Sites	Group	latitude	longtitude	Elev	References
Zongri	Northeast Plateau	35.28	100.41	2776	Wang et al., 2023
Pukagongma	Northeast Plateau	33.5	95.4	4177	Wang et al., 2023
Butaxiongqu	Central Plateau	32	90.9	4623	Wang et al., 2023
Gangre	Central Plateau	31.5	92	4740	Wang et al., 2023
Ousui	Central Plateau	31.48	93.69	3900	Wang et al., 2023
Chaxiutang	Central Plateau	31.47	92.05	4589	Wang et al., 2023
Ounie	Central Plateau	31.39	90.01	4450	Wang et al., 2023
Redilong	Central Plateau	31.07	97.22	3250	Wang et al., 2023
Xiaoenda	Central Plateau	31.56	97.12	3100	Wang et al., 2023
Gutong	Central Plateau	29.9	95.8	3000	Wang et al., 2023
Kangyu	Central Plateau	29.9	95.8	3000	Wang et al., 2023
Agangrong	Central Plateau	30.08	95.56	3000	Wang et al., 2023
Longsangquduo	Southern Plateau	29.68	89.1	3856	Wang et al., 2023
Latuotanggu	Southern Plateau	28.92	88.57	4400	Wang et al., 2023
Sila	Southern Plateau	28.85	85.3	4000	Wang et al., 2023
Zhangcun	Southern Plateau	28.8	85	2793	Wang et al., 2023
Kyang	Southern Plateau	28.7207	84.3204	3900	Liu et al., 2022
Samdzong	Southern Plateau	29.2816	84.0502	4000	Liu et al., 2022
Mebrak	Southern Plateau	28.8587	83.8461	3600	Liu et al., 2022
Suila	Southern Plateau	29.0366	83.8422	3900	Liu et al., 2022
Lubrak	Southern Plateau	28.8404	83.7839	3000	Liu et al., 2022
Rhirhi	Southern Plateau	28.8214	83.7782	3200	Liu et al., 2022
Chokhopani	Southern Plateau	28.7731	83.6973	2800	Liu et al., 2022
Sding Chung	Southern Plateau	30	83	5000	Wang et al., 2023
Rangjun	Southern Plateau	29.28	89.8	3887	Wang et al., 2023
Nudagang	Southern Plateau	29.2	89.8	3887	Wang et al., 2023
Lajue	Southern Plateau	29.36	90.74	3650	Wang et al., 2023
Gachong	Southern Plateau	29.36	90.74	3650	Wang et al., 2023
Tingcun	Southern Plateau	28.4	90.7	3800	Wang et al., 2023
Jawutang	Southern Plateau	29.3	90.5	3700	Wang et al., 2023
Jiesang	Southern Plateau	29.24	91.77	3700	Wang et al., 2023
Yusa	Southern Plateau	29.24	91.77	3700	Wang et al., 2023
Shigou	Southern Plateau	29.6	91	3650	Wang et al., 2023
Dama	Southern Plateau	29	91	3700	Wang et al., 2023
Piyangjiweng	Southern Plateau	31.6	79.6	3780	Bai et al., 2024
Gelintang	Southern Plateau	31.6	79.6	3780	Bai et al., 2024
Reference：
Liu, C.C., Witonsky, D., Gosling, A., Lee, J.H., Ringbauer, H., Hagan, R., Patel, N., Stahl, R., Novembre, J., Aldenderfer, M., Warinner, C., Di Rienzo, A., Jeong, C., 2022. Ancient genomes from the Himalayas illuminate the genetic history of Tibetans and their Tibeto-Burman speaking neighbors. Nat Commun 13, 1203.
Wang, H.R., Yang, M.A., Wangdue, S., Lu, H.L., Chen, H.H., Li, L.H., Dong, G.H., Tsring, T., Yuan, H.B., He, W., Ding, M.Y., Wu, X.H., Li, S., Tashi, N., Yang, T., Yang, F., Tong, Y., Chen, Z.J., He, Y.H., Cao, P., Dai, Q.Y., Liu, F., Feng, X.T., Wang, T.Y., Yang, R.W., Ping, W.J., Zhang, Z.X., Gao, Y., Zhang, M., Wang, X.J., Zhang, C., Yuan, K., Ko, A.M.S., Aldenderfer, M., Gao, X., Xu, S.H., Fu…
Bai, F., Liu, Y., Wangdue, S., Wang, T., He, W., Xi, L., Tsho, Y., Tsering, T., Cao, P., Dai, Q., Liu, F., Feng, X., Zhang, M., Ran, J., Ping, W., Payon, D., Mao, X., Tong, Y., Tsring, T., Chen, Z., Fu, Q., 2024. Ancient genomes revealed the complex human interactions of the ancient western Tibetans. Curr. Biol. 34, 2594-2605.e2597.
